# Supplementary material for: Poly[[μ-aqua-aqua­[μ4-ethyl (dichloro­methyl­ene)diphospho­nato]sesqui­calcium(II)] acetone hemisolvate 4.5-hydrate]
Source: Acta Crystallogr Sect E Struct Rep Online. 2009 Mar 25;65(Pt 4):m436–7. doi: 10.1107/S1600536809010150 (PMC2968796; doi:10.1107/S1600536809010150)
Supplement: Supplementary file 1 [file e-65-0m436-sup1.cif]

##############################################################################
###                                                                        ###
###        Electronic paper (Acta Crystallographica Section E)             ###
###                                                                        ###
##############################################################################
#                                                                            #
# This CIF contains the data in a paper accepted for publication in Acta     #
# Crystallographica Section E. It conforms to the requirements of Notes      #
# for Authors for Section E, and has been peer reviewed under the auspices   #
# of the IUCr Commission on Journals.                                        #
#                                                                            #
# Full details of the Crystallographic Information File format               #
# are given in the paper "The Crystallographic Information File (CIF):       #
# a New Standard Archive File for Crystallography" by S. R. Hall, F. H.      #
# Allen and I. D. Brown [Acta Cryst. (1991), A47, 655-685].                  #
#                                                                            #
# The current version of the core CIF dictionary is obtainable from          #
# ftp://ftp.iucr.org/pub/cif_core.dic. The current version number is 2.4.    #
#                                                                            #
# Software is freely available for graphical display of the structure(s) in  #
# this CIF.  For information consult the CIF home page http://www.iucr.org/  #
# cif/home.html                                                              #
#                                                                            #
# This file may be used for bona fide research purposes within the           #
# scientific community so long as proper attribution is given to the journal # 
# article from which it was obtained.                                        #
#                                                                            #
##############################################################################
                                             
data_I
_audit_creation_method     SHELXL-97
_chemical_name_systematic
;
Poly[[\m-aqua-aqua[\m~4~-ethyl
(dichloromethylene)diphosphonato]sesquicalcium(II)] acetone hemisolvate
4.5-hydrate]
;
_chemical_name_common     ?
_chemical_formula_moiety     'C3 H9 Ca1.50 Cl2 O8 P2, 0.5(C3 H6 O), 4.5(H2 O)'
_chemical_formula_sum     'C4.50 H21 Ca1.50 Cl2 O13 P2'
_chemical_formula_iupac
                        '[Ca1.5 (C3 H5 Cl2 O6 P2) (H2 O)2], 0.5C3 H6 O, 4.5H2 O'
_chemical_formula_weight     476.17
_chemical_melting_point     ?
_symmetry_cell_setting     monoclinic
_symmetry_space_group_name_H-M     'C 2/c'
_symmetry_space_group_name_Hall     '-C 2yc'
loop_
    _symmetry_equiv_pos_as_xyz
    'x, y, z'
    '-x, y, -z+1/2'
    'x+1/2, y+1/2, z'
    '-x+1/2, y+1/2, -z+1/2'
    '-x, -y, -z'
    'x, -y, z-1/2'
    '-x+1/2, -y+1/2, -z'
    'x+1/2, -y+1/2, z-1/2'
_cell_length_a     31.2205(3)
_cell_length_b     10.15460(10)
_cell_length_c     11.65100(10)
_cell_angle_alpha     90.00
_cell_angle_beta     103.1070(10)
_cell_angle_gamma     90.00
_cell_volume     3597.51(6)
_cell_formula_units_Z     8
_cell_measurement_reflns_used     31118
_cell_measurement_theta_min     2.68
_cell_measurement_theta_max     28.01
_cell_measurement_temperature     150(2)
_exptl_crystal_description     needle
_exptl_crystal_colour     colourless
_exptl_crystal_size_max     0.25
_exptl_crystal_size_mid     0.15
_exptl_crystal_size_min     0.10
_exptl_crystal_density_diffrn     1.758
_exptl_crystal_density_meas     ?
_exptl_crystal_density_method     'not measured'
_exptl_crystal_F_000     1968
_exptl_absorpt_coefficient_mu     1.023
_exptl_absorpt_correction_type     multi-scan
_exptl_absorpt_process_details     '(XPREP in SHELXTL; Sheldrick, 2008)'
_exptl_absorpt_correction_T_min     0.8233
_exptl_absorpt_correction_T_max     0.9048
_exptl_special_details
;
These results are supported by the IR spectrum and TG analysis. Anal.
Found: C, 9.30; H, 3.06%. Calc. for C~3~H~11~Cl~2~Ca~1.5~O~9~P~2~: C, 9.38; H,
2.89%. Main IR absorptions (KBr pellet, cm^-1^): 3385 (b,s), 2995 (w), 1648
(b,m), 1389 (<i>m</i>), 1213 (<i>s</i>), 1148 (<i>s</i>), 1105
(<i>versus</i>), 1082 (<i>versus</i>), 1048 (<i>m</i>), 1008 (<i>m</i>), 959
(<i>m</i>), 871 (<i>m</i>), 852 (w), 760 (<i>m</i>). ^31^P CP/MAS NMR: \d~P~
7.4 and 5.1 p.p.m.. TGA (25--700 \%C under a synthetic air): 25--180 \%C 13.1%
(calculated 14.1% for the loss of three water molecules). The observed total
weight loss is 40.0% (calculated 41.1% if the final product is assumed to be a
mixture of Ca(PO~3~)~2~ and CaO in a molar ratio of 2:1).
;
_diffrn_ambient_temperature     150(2)
_diffrn_radiation_type     MoK\a
_diffrn_radiation_wavelength     0.71073
_diffrn_radiation_source     'fine-focus sealed tube'
_diffrn_radiation_monochromator     graphite
_diffrn_measurement_device_type     'Nonius KappaCCD'
_diffrn_measurement_method     '\f scans, and \w scans with \k offsets'
_diffrn_detector_area_resol_mean     ?
_diffrn_reflns_number     31118
_diffrn_reflns_av_R_equivalents     0.0554
_diffrn_reflns_av_sigmaI/netI     0.0287
_diffrn_reflns_theta_min     2.68
_diffrn_reflns_theta_max     28.01
_diffrn_reflns_theta_full     28.01
_diffrn_measured_fraction_theta_max     0.966
_diffrn_measured_fraction_theta_full     0.966
_diffrn_reflns_limit_h_min     -40
_diffrn_reflns_limit_h_max     40
_diffrn_reflns_limit_k_min     -13
_diffrn_reflns_limit_k_max     13
_diffrn_reflns_limit_l_min     -14
_diffrn_reflns_limit_l_max     15
_diffrn_standards_number     0
_diffrn_standards_interval_count     0
_diffrn_standards_interval_time     0
_diffrn_standards_decay_%     ?
_refine_special_details
;
Refinement of <i>F</i>^2^ against ALL reflections. The weighted <i>R</i>-factor
<i>wR</i> and goodness of fit <i>S</i> are based on <i>F</i>^2^, conventional
<i>R</i>-factors <i>R</i> are based on <i>F</i>, with <i>F</i> set to zero for
negative <i>F</i>^2^. The threshold expression of <i>F</i>^2^ >
\s(<i>F</i>^2^) is used only for calculating <i>R</i>-factors(gt) <i>etc</i>.
and is not relevant to the choice of reflections for refinement.
<i>R</i>-factors based on <i>F</i>^2^ are statistically about twice as large
as those based on <i>F</i>, and <i>R</i>- factors based on ALL data will be
even larger.
;
_reflns_number_total     4209
_reflns_number_gt     3617
_reflns_threshold_expression     I>2\s(I)
_refine_ls_structure_factor_coef     Fsqd
_refine_ls_matrix_type     full
_refine_ls_R_factor_all     0.0400
_refine_ls_R_factor_gt     0.0303
_refine_ls_wR_factor_gt     0.0687
_refine_ls_wR_factor_ref     0.0728
_refine_ls_goodness_of_fit_ref     1.098
_refine_ls_restrained_S_all     1.098
_refine_ls_number_reflns     4209
_refine_ls_number_parameters     213
_refine_ls_number_restraints     0
_refine_ls_hydrogen_treatment     constr
_refine_ls_weighting_scheme     calc
_refine_ls_weighting_details
               'calc w=1/[\s^2^(Fo^2^)+(0.02P)^2^+12P] where P=(Fo^2^+2Fc^2^)/3'
_atom_sites_solution_hydrogens     geom
_atom_sites_solution_primary     direct
_atom_sites_solution_secondary     difmap
_refine_ls_shift/su_max     0.001
_refine_ls_shift/su_mean     0.000
_refine_diff_density_max     0.469
_refine_diff_density_min     -0.584
_refine_ls_extinction_method     none
_refine_ls_extinction_coef     ?
loop_
    _atom_type_symbol
    _atom_type_description
    _atom_type_scat_dispersion_real
    _atom_type_scat_dispersion_imag
    _atom_type_scat_source
    'C' 'C' 0.0033 0.0016
                         'International Tables Vol C Tables 4.2.6.8 and 6.1.1.4'
    'H' 'H' 0.0000 0.0000
                         'International Tables Vol C Tables 4.2.6.8 and 6.1.1.4'
    'O' 'O' 0.0106 0.0060
                         'International Tables Vol C Tables 4.2.6.8 and 6.1.1.4'
    'P' 'P' 0.1023 0.0942
                         'International Tables Vol C Tables 4.2.6.8 and 6.1.1.4'
    'Cl' 'Cl' 0.1484 0.1585
                         'International Tables Vol C Tables 4.2.6.8 and 6.1.1.4'
    'Ca' 'Ca' 0.2262 0.3064
                         'International Tables Vol C Tables 4.2.6.8 and 6.1.1.4'
_computing_data_collection     'COLLECT (Nonius, 1997)'
_computing_cell_refinement     'DENZO/SCALEPACK (Otwinowski & Minor, 1997)'
_computing_data_reduction     'DENZO/SCALEPACK (Otwinowski & Minor, 1997)'
_computing_structure_solution     'SHELXS97 (Sheldrick, 2008)'
_computing_structure_refinement     'SHELXL97 (Sheldrick, 2008)'
_computing_molecular_graphics     'DIAMOND (Brandenburg, 2005)'
_computing_publication_material     'SHELXL97 (Sheldrick, 2008)'
loop_
    _atom_site_type_symbol
    _atom_site_label
    _atom_site_fract_x
    _atom_site_fract_y
    _atom_site_fract_z
    _atom_site_U_iso_or_equiv
    _atom_site_adp_type
    _atom_site_calc_flag
    _atom_site_refinement_flags
    _atom_site_occupancy
    _atom_site_disorder_assembly
    _atom_site_disorder_group
    Ca Ca1 0.2500 0.2500 0.0000 0.00999(12) Uani d S 1 . .
    Ca Ca2 0.248223(14) 0.12782(4) 0.36375(3) 0.00930(9) Uani d . 1 . .
    Cl Cl1 0.129792(17) -0.08747(5) 0.13650(4) 0.01375(11) Uani d . 1 . .
    Cl Cl2 0.137474(18) 0.01918(5) -0.08762(4) 0.01548(11) Uani d . 1 . .
    P P1 0.218448(17) -0.04904(5) 0.08794(4) 0.00900(11) Uani d . 1 . .
    P P2 0.160183(17) 0.18410(5) 0.12307(5) 0.00960(11) Uani d . 1 . .
    O O1 0.28281(5) 0.23098(14) 0.20444(12) 0.0126(3) Uani d . 1 . .
    H H1A 0.2911 0.3217 0.2318 0.015 Uiso calc R 1 . .
    H H1B 0.3108 0.1830 0.2091 0.015 Uiso calc R 1 . .
    O O2 0.32098(5) 0.03608(14) 0.41612(13) 0.0129(3) Uani d . 1 . .
    H H2A 0.3353 0.0476 0.3639 0.019 Uiso d R 1 . .
    H H2B 0.3198 -0.0467 0.4244 0.019 Uiso d R 1 . .
    O O3 0.36311(5) 0.09774(16) 0.24321(14) 0.0178(3) Uani d . 1 . .
    H H3A 0.3899 0.1215 0.2683 0.027 Uiso d R 1 . .
    H H3B 0.3643 0.0198 0.2163 0.027 Uiso d R 1 . .
    O O4 0.13454(5) 0.36331(16) 0.37057(14) 0.0180(3) Uani d . 1 . .
    H H4A 0.1472 0.3000 0.3430 0.027 Uiso d R 1 . .
    H H4B 0.1530 0.3864 0.4332 0.027 Uiso d R 1 . .
    O O5 0.05044(6) 0.30916(18) 0.41409(16) 0.0269(4) Uani d . 1 . .
    H H5A 0.0775 0.3154 0.4142 0.040 Uiso d R 1 . .
    H H5B 0.0476 0.3118 0.4851 0.040 Uiso d R 1 . .
    O O6 0.05040(6) 0.32700(17) 0.66254(16) 0.0238(4) Uani d . 1 . .
    H H6A 0.0405 0.2579 0.6883 0.036 Uiso d R 1 . .
    H H6B 0.0285 0.3765 0.6374 0.036 Uiso d R 1 . .
    O O7 0.0000 0.4816(2) 0.2500 0.0224(5) Uani d S 1 . .
    H H7 0.0189 0.4385 0.2985 0.034 Uiso d R 1 . .
    O O8 0.0000 0.1357(2) 0.7500 0.0265(6) Uani d S 1 . .
    O O11 0.24121(5) 0.03290(14) 0.00999(12) 0.0107(3) Uani d . 1 . .
    O O12 0.23607(5) -0.03674(14) 0.21857(12) 0.0108(3) Uani d . 1 . .
    O O13 0.21597(5) -0.18636(14) 0.04307(12) 0.0103(3) Uani d . 1 . .
    O O21 0.18181(5) 0.26929(14) 0.04781(13) 0.0116(3) Uani d . 1 . .
    O O22 0.17957(5) 0.18469(14) 0.25168(12) 0.0115(3) Uani d . 1 . .
    O O23 0.10987(5) 0.21652(15) 0.10779(13) 0.0132(3) Uani d . 1 . .
    C C1 0.16168(7) 0.0176(2) 0.06555(17) 0.0104(4) Uani d . 1 . .
    C C21 0.08235(8) 0.2669(2) 0.0003(2) 0.0196(5) Uani d . 1 . .
    H H21A 0.0615 0.1982 -0.0384 0.024 Uiso calc R 1 . .
    H H21B 0.1006 0.2944 -0.0548 0.024 Uiso calc R 1 . .
    C C22 0.05800(9) 0.3813(3) 0.0325(3) 0.0292(6) Uani d . 1 . .
    H H22A 0.0416 0.3541 0.0911 0.044 Uiso calc R 1 . .
    H H22B 0.0374 0.4143 -0.0380 0.044 Uiso calc R 1 . .
    H H22C 0.0788 0.4511 0.0656 0.044 Uiso calc R 1 . .
    C C2 0.0000 0.0182(3) 0.7500 0.0228(7) Uani d S 1 . .
    C C3 -0.02303(10) -0.0568(3) 0.8273(3) 0.0394(7) Uani d . 1 . .
    H H3C -0.0317 0.0033 0.8837 0.059 Uiso calc R 1 . .
    H H3D -0.0033 -0.1244 0.8701 0.059 Uiso calc R 1 . .
    H H3E -0.0493 -0.0990 0.7791 0.059 Uiso calc R 1 . .
loop_
    _atom_site_aniso_label
    _atom_site_aniso_U_11
    _atom_site_aniso_U_22
    _atom_site_aniso_U_33
    _atom_site_aniso_U_12
    _atom_site_aniso_U_13
    _atom_site_aniso_U_23
    Ca1 0.0143(3) 0.0066(3) 0.0097(3) -0.0003(2) 0.0041(2) 0.0006(2)
    Ca2 0.0130(2) 0.00660(18) 0.00840(19) -0.00024(15) 0.00261(15) 0.00003(14)
    Cl1 0.0156(2) 0.0112(2) 0.0157(3) -0.00233(19) 0.00603(19) 0.00042(18)
    Cl2 0.0205(3) 0.0151(2) 0.0094(2) 0.0024(2) 0.00041(19) -0.00142(18)
    P1 0.0129(3) 0.0059(2) 0.0088(3) 0.00034(19) 0.00368(19) 0.00012(18)
    P2 0.0122(3) 0.0072(2) 0.0097(3) 0.00102(19) 0.0030(2) 0.00008(18)
    O1 0.0177(8) 0.0088(7) 0.0112(7) -0.0003(6) 0.0030(6) -0.0011(5)
    O2 0.0160(7) 0.0083(7) 0.0154(8) -0.0001(6) 0.0054(6) 0.0010(6)
    O3 0.0171(8) 0.0164(8) 0.0199(8) 0.0005(6) 0.0045(6) 0.0000(6)
    O4 0.0205(8) 0.0176(8) 0.0152(8) 0.0029(6) 0.0027(6) -0.0036(6)
    O5 0.0227(9) 0.0291(10) 0.0296(10) -0.0008(8) 0.0074(7) -0.0014(8)
    O6 0.0200(9) 0.0214(9) 0.0297(10) -0.0012(7) 0.0053(7) 0.0032(7)
    O7 0.0205(12) 0.0243(13) 0.0216(12) 0.000 0.0032(10) 0.000
    O8 0.0306(14) 0.0174(12) 0.0344(15) 0.000 0.0130(11) 0.000
    O11 0.0159(7) 0.0068(7) 0.0109(7) 0.0000(6) 0.0057(6) 0.0007(5)
    O12 0.0146(7) 0.0086(7) 0.0092(7) 0.0005(6) 0.0027(6) -0.0010(5)
    O13 0.0137(7) 0.0072(7) 0.0103(7) 0.0009(5) 0.0030(6) -0.0011(5)
    O21 0.0155(7) 0.0068(7) 0.0135(7) 0.0009(6) 0.0052(6) 0.0003(5)
    O22 0.0146(7) 0.0095(7) 0.0102(7) 0.0017(6) 0.0025(6) -0.0010(5)
    O23 0.0130(7) 0.0128(7) 0.0138(7) 0.0040(6) 0.0031(6) 0.0019(6)
    C1 0.0134(10) 0.0085(9) 0.0095(10) -0.0008(8) 0.0031(8) 0.0006(7)
    C21 0.0190(11) 0.0221(12) 0.0155(11) 0.0052(9) -0.0009(9) 0.0015(9)
    C22 0.0262(13) 0.0223(13) 0.0356(15) 0.0100(11) -0.0002(11) 0.0030(11)
    C2 0.0166(16) 0.0189(17) 0.033(2) 0.000 0.0050(14) 0.000
    C3 0.0362(16) 0.0276(15) 0.061(2) 0.0062(13) 0.0253(15) 0.0149(14)
_geom_special_details
;
All e.s.d.'s (except the e.s.d. in the dihedral angle between two l.s. planes)
are estimated using the full covariance matrix. The cell e.s.d.'s are taken
into account individually in the estimation of e.s.d.'s in distances, angles
and torsion angles; correlations between e.s.d.'s in cell parameters are only
used when they are defined by crystal symmetry. An approximate (isotropic)
treatment of cell e.s.d.'s is used for estimating e.s.d.'s involving l.s.
planes.
;
loop_
    _geom_bond_atom_site_label_1
    _geom_bond_atom_site_label_2
    _geom_bond_site_symmetry_2
    _geom_bond_distance
    _geom_bond_publ_flag
    Ca1 O1 7 2.3778(14) .
    Ca1 O1 . 2.3778(14) y
    Ca1 O11 . 2.2278(14) y
    Ca1 O11 7 2.2278(14) ?
    Ca1 O21 7 2.3279(15) .
    Ca1 O21 . 2.3279(15) y
    Ca1 P2 7 3.4915(5) ?
    Ca1 P2 . 3.4915(5) ?
    Ca1 P1 7 3.4204(5) ?
    Ca1 P1 . 3.4204(5) ?
    Ca1 Ca2 6 4.1476(4) ?
    Ca1 Ca2 4 4.1476(4) ?
    Ca2 O1 . 2.5726(15) y
    Ca2 O2 . 2.4024(15) y
    Ca2 O11 6_556 2.4049(15) y
    Ca2 O12 . 2.3466(14) y
    Ca2 O13 4 2.3320(15) y
    Ca2 O13 6_556 2.5858(15) y
    Ca2 O22 . 2.3158(15) y
    Ca2 P1 6_556 3.0705(6) ?
    Ca2 P1 4 3.4498(6) ?
    Ca2 P2 . 3.4999(7) ?
    Ca2 Ca2 7_556 4.0111(8) ?
    Ca2 Ca1 4_545 4.1476(4) ?
    Ca2 H2A . 2.8382 ?
    Ca2 H2B . 2.8142 ?
    Cl1 C1 . 1.785(2) ?
    Cl2 C1 . 1.773(2) ?
    P1 O13 . 1.4851(15) .
    P1 O12 . 1.5016(15) .
    P1 O11 . 1.5216(15) .
    P1 C1 . 1.860(2) .
    P1 Ca2 6 3.0705(6) ?
    P1 Ca2 4_545 3.4498(6) ?
    P2 O22 . 1.4834(15) .
    P2 O21 . 1.4972(15) .
    P2 O23 . 1.5750(15) .
    P2 C1 . 1.823(2) .
    O1 H1A . 0.9900 ?
    O1 H1B . 0.9900 ?
    O2 H2A . 0.8414 ?
    O2 H2B . 0.8477 ?
    O3 H3A . 0.8560 ?
    O3 H3B . 0.8554 ?
    O4 H4A . 0.8541 ?
    O4 H4B . 0.8536 ?
    O5 H5A . 0.8468 ?
    O5 H5B . 0.8525 ?
    O6 H6A . 0.8481 ?
    O6 H6B . 0.8448 ?
    O7 H7 . 0.8416 ?
    O8 C2 . 1.193(4) ?
    O11 Ca2 6 2.4049(15) ?
    O13 Ca2 4_545 2.3320(15) ?
    O13 Ca2 6 2.5858(15) ?
    O23 C21 . 1.442(3) ?
    C21 C22 . 1.482(3) ?
    C21 H21A . 0.9900 ?
    C21 H21B . 0.9900 ?
    C22 H22A . 0.9800 ?
    C22 H22B . 0.9800 ?
    C22 H22C . 0.9800 ?
    C2 C3 2_556 1.484(3) ?
    C2 C3 . 1.484(3) ?
    C3 H3C . 0.9800 ?
    C3 H3D . 0.9800 ?
    C3 H3E . 0.9800 ?
loop_
    _geom_angle_atom_site_label_1
    _geom_angle_atom_site_label_2
    _geom_angle_atom_site_label_3
    _geom_angle_site_symmetry_1
    _geom_angle_site_symmetry_3
    _geom_angle
    _geom_angle_publ_flag
    O21 Ca1 O21 7 . 180.00(6) ?
    O21 Ca1 O11 7 . 93.40(5) ?
    O21 Ca1 O11 . . 86.60(5) ?
    O21 Ca1 O11 7 7 86.60(5) ?
    O21 Ca1 O11 . 7 93.40(5) ?
    O11 Ca1 O11 . 7 180.00(8) ?
    O21 Ca1 O1 7 7 88.67(5) ?
    O21 Ca1 O1 . 7 91.33(5) ?
    O11 Ca1 O1 . 7 95.88(5) ?
    O11 Ca1 O1 7 7 84.12(5) ?
    O21 Ca1 O1 7 . 91.33(5) ?
    O21 Ca1 O1 . . 88.67(5) ?
    O11 Ca1 O1 . . 84.12(5) ?
    O11 Ca1 O1 7 . 95.88(5) ?
    O1 Ca1 O1 7 . 180.00(11) ?
    O21 Ca1 P2 7 7 19.02(4) ?
    O21 Ca1 P2 . 7 160.98(4) ?
    O11 Ca1 P2 . 7 109.33(4) ?
    O11 Ca1 P2 7 7 70.67(4) ?
    O1 Ca1 P2 7 7 77.10(4) ?
    O1 Ca1 P2 . 7 102.90(4) ?
    O21 Ca1 P2 7 . 160.98(4) ?
    O21 Ca1 P2 . . 19.02(4) ?
    O11 Ca1 P2 . . 70.67(4) ?
    O11 Ca1 P2 7 . 109.33(4) ?
    O1 Ca1 P2 7 . 102.90(4) ?
    O1 Ca1 P2 . . 77.10(4) ?
    P2 Ca1 P2 7 . 180.000(18) ?
    O21 Ca1 P1 7 7 70.24(4) ?
    O21 Ca1 P1 . 7 109.76(4) ?
    O11 Ca1 P1 . 7 160.29(4) ?
    O11 Ca1 P1 7 7 19.71(4) ?
    O1 Ca1 P1 7 7 73.49(4) ?
    O1 Ca1 P1 . 7 106.51(4) ?
    P2 Ca1 P1 7 7 52.709(12) ?
    P2 Ca1 P1 . 7 127.291(12) ?
    O21 Ca1 P1 7 . 109.76(4) ?
    O21 Ca1 P1 . . 70.24(4) ?
    O11 Ca1 P1 . . 19.71(4) ?
    O11 Ca1 P1 7 . 160.29(4) ?
    O1 Ca1 P1 7 . 106.51(4) ?
    O1 Ca1 P1 . . 73.49(4) ?
    P2 Ca1 P1 7 . 127.291(12) ?
    P2 Ca1 P1 . . 52.709(12) ?
    P1 Ca1 P1 7 . 180.000(17) ?
    O21 Ca1 Ca2 7 6 76.36(4) ?
    O21 Ca1 Ca2 . 6 103.64(4) ?
    O11 Ca1 Ca2 . 6 27.57(4) ?
    O11 Ca1 Ca2 7 6 152.43(4) ?
    O1 Ca1 Ca2 7 6 74.12(4) ?
    O1 Ca1 Ca2 . 6 105.88(4) ?
    P2 Ca1 Ca2 7 6 87.845(10) ?
    P2 Ca1 Ca2 . 6 92.155(10) ?
    P1 Ca1 Ca2 7 6 133.342(10) ?
    P1 Ca1 Ca2 . 6 46.658(10) ?
    O21 Ca1 Ca2 7 4 103.64(4) ?
    O21 Ca1 Ca2 . 4 76.36(4) ?
    O11 Ca1 Ca2 . 4 152.43(4) ?
    O11 Ca1 Ca2 7 4 27.57(4) ?
    O1 Ca1 Ca2 7 4 105.88(4) ?
    O1 Ca1 Ca2 . 4 74.12(4) ?
    P2 Ca1 Ca2 7 4 92.155(10) ?
    P2 Ca1 Ca2 . 4 87.845(10) ?
    P1 Ca1 Ca2 7 4 46.658(10) ?
    P1 Ca1 Ca2 . 4 133.342(10) ?
    Ca2 Ca1 Ca2 6 4 180.000(14) ?
    O22 Ca2 O13 . 4 110.21(5) ?
    O22 Ca2 O2 . . 160.19(5) ?
    O13 Ca2 O2 4 . 82.51(5) ?
    O22 Ca2 O12 . . 78.08(5) ?
    O13 Ca2 O12 4 . 153.36(5) ?
    O2 Ca2 O12 . . 84.02(5) ?
    O22 Ca2 O11 . 6_556 110.33(5) ?
    O13 Ca2 O11 4 6_556 109.29(5) ?
    O2 Ca2 O11 . 6_556 77.85(5) ?
    O12 Ca2 O11 . 6_556 90.09(5) ?
    O22 Ca2 O1 . . 88.74(5) ?
    O13 Ca2 O1 4 . 76.76(5) ?
    O2 Ca2 O1 . . 79.26(5) ?
    O12 Ca2 O1 . . 78.20(5) ?
    O11 Ca2 O1 6_556 . 155.24(5) ?
    O22 Ca2 O13 . 6_556 85.30(5) ?
    O13 Ca2 O13 4 6_556 70.81(6) ?
    O2 Ca2 O13 . 6_556 113.76(5) ?
    O12 Ca2 O13 . 6_556 135.83(5) ?
    O11 Ca2 O13 6_556 6_556 57.92(5) ?
    O1 Ca2 O13 . 6_556 142.51(5) ?
    O22 Ca2 P1 . 6_556 97.16(4) ?
    O13 Ca2 P1 4 6_556 91.17(4) ?
    O2 Ca2 P1 . 6_556 97.71(4) ?
    O12 Ca2 P1 . 6_556 113.39(4) ?
    O11 Ca2 P1 6_556 6_556 29.16(3) ?
    O1 Ca2 P1 . 6_556 167.82(4) ?
    O13 Ca2 P1 6_556 6_556 28.85(3) ?
    O22 Ca2 P1 . 4 93.51(4) ?
    O13 Ca2 P1 4 4 19.85(4) ?
    O2 Ca2 P1 . 4 95.43(4) ?
    O12 Ca2 P1 . 4 142.04(4) ?
    O11 Ca2 P1 6_556 4 127.05(4) ?
    O1 Ca2 P1 . 4 64.53(3) ?
    O13 Ca2 P1 6_556 4 78.92(3) ?
    P1 Ca2 P1 6_556 4 104.321(16) ?
    O22 Ca2 P2 . . 18.06(4) ?
    O13 Ca2 P2 4 . 116.57(4) ?
    O2 Ca2 P2 . . 142.41(4) ?
    O12 Ca2 P2 . . 64.50(4) ?
    O11 Ca2 P2 6_556 . 119.83(4) ?
    O1 Ca2 P2 . . 74.77(4) ?
    O13 Ca2 P2 6_556 . 103.35(3) ?
    P1 Ca2 P2 6_556 . 112.947(18) ?
    P1 Ca2 P2 4 . 97.378(15) ?
    O22 Ca2 Ca2 . 7_556 98.51(4) ?
    O13 Ca2 Ca2 4 7_556 37.50(4) ?
    O2 Ca2 Ca2 . 7_556 100.60(4) ?
    O12 Ca2 Ca2 . 7_556 169.12(4) ?
    O11 Ca2 Ca2 6_556 7_556 81.36(4) ?
    O1 Ca2 Ca2 . 7_556 112.23(4) ?
    O13 Ca2 Ca2 6_556 7_556 33.30(3) ?
    P1 Ca2 Ca2 6_556 7_556 56.443(13) ?
    P1 Ca2 Ca2 4 7_556 47.877(12) ?
    P2 Ca2 Ca2 . 7_556 114.135(18) ?
    O22 Ca2 Ca1 . 4_545 112.14(4) ?
    O13 Ca2 Ca1 4 4_545 127.37(4) ?
    O2 Ca2 Ca1 . 4_545 67.31(4) ?
    O12 Ca2 Ca1 . 4_545 66.62(4) ?
    O11 Ca2 Ca1 6_556 4_545 25.39(3) ?
    O1 Ca2 Ca1 . 4_545 132.96(4) ?
    O13 Ca2 Ca1 6_556 4_545 82.95(3) ?
    P1 Ca2 Ca1 6_556 4_545 54.110(11) ?
    P1 Ca2 Ca1 4 4_545 147.146(14) ?
    P2 Ca2 Ca1 . 4_545 113.429(13) ?
    Ca2 Ca2 Ca1 7_556 4_545 105.887(14) ?
    O22 Ca2 H2A . . 146.7 ?
    O13 Ca2 H2A 4 . 82.8 ?
    O2 Ca2 H2A . . 15.8 ?
    O12 Ca2 H2A . . 78.1 ?
    O11 Ca2 H2A 6_556 . 92.6 ?
    O1 Ca2 H2A . . 63.8 ?
    O13 Ca2 H2A 6_556 . 127.9 ?
    P1 Ca2 H2A 6_556 . 113.6 ?
    P1 Ca2 H2A 4 . 91.1 ?
    P2 Ca2 H2A . . 128.7 ?
    Ca2 Ca2 H2A 7_556 . 108.8 ?
    Ca1 Ca2 H2A 4_545 . 78.7 ?
    O22 Ca2 H2B . . 151.6 ?
    O13 Ca2 H2B 4 . 97.1 ?
    O2 Ca2 H2B . . 16.4 ?
    O12 Ca2 H2B . . 73.8 ?
    O11 Ca2 H2B 6_556 . 65.8 ?
    O1 Ca2 H2B . . 89.9 ?
    O13 Ca2 H2B 6_556 . 112.0 ?
    P1 Ca2 H2B 6_556 . 89.9 ?
    P1 Ca2 H2B 4 . 111.4 ?
    P2 Ca2 H2B . . 137.6 ?
    Ca2 Ca2 H2B 7_556 . 108.2 ?
    Ca1 Ca2 H2B 4_545 . 51.7 ?
    H2A Ca2 H2B . . 27.5 ?
    O13 P1 O12 . . 114.38(8) .
    O13 P1 O11 . . 107.30(8) .
    O12 P1 O11 . . 116.49(8) .
    O13 P1 C1 . . 108.70(9) ?
    O12 P1 C1 . . 103.32(9) ?
    O11 P1 C1 . . 106.05(9) ?
    O13 P1 Ca2 . 6 57.15(6) ?
    O12 P1 Ca2 . 6 140.52(6) ?
    O11 P1 Ca2 . 6 50.37(6) ?
    C1 P1 Ca2 . 6 116.00(7) ?
    O12 P1 Ca2 . 4_545 83.46(6) ?
    O11 P1 Ca2 . 4_545 116.94(6) ?
    C1 P1 Ca2 . 4_545 127.72(7) ?
    Ca2 P1 Ca2 6 4_545 75.679(16) ?
    O13 P1 Ca1 . . 136.36(6) ?
    O12 P1 Ca1 . . 99.53(6) ?
    C1 P1 Ca1 . . 87.98(6) ?
    Ca2 P1 Ca1 6 . 79.232(14) ?
    Ca2 P1 Ca1 4_545 . 142.808(18) ?
    O22 P2 O21 . . 117.03(9) .
    O22 P2 O23 . . 106.35(8) .
    O21 P2 O23 . . 112.56(8) .
    O22 P2 C1 . . 109.66(9) ?
    O21 P2 C1 . . 105.54(9) ?
    O23 P2 C1 . . 105.09(9) ?
    O22 P2 Ca1 . . 103.43(6) ?
    O23 P2 Ca1 . . 141.89(6) ?
    C1 P2 Ca1 . . 86.38(7) ?
    O21 P2 Ca2 . . 100.78(6) ?
    O23 P2 Ca2 . . 134.96(6) ?
    C1 P2 Ca2 . . 93.57(7) ?
    Ca1 P2 Ca2 . . 78.603(13) ?
    Ca1 O1 Ca2 . . 126.86(6) ?
    Ca1 O1 H1A . . 105.6 ?
    Ca2 O1 H1A . . 105.6 ?
    Ca1 O1 H1B . . 105.6 ?
    Ca2 O1 H1B . . 105.6 ?
    H1A O1 H1B . . 106.1 ?
    Ca2 O2 H2A . . 112.9 ?
    Ca2 O2 H2B . . 110.5 ?
    H2A O2 H2B . . 105.3 ?
    H3A O3 H3B . . 105.4 ?
    H4A O4 H4B . . 104.4 ?
    H5A O5 H5B . . 108.6 ?
    H6A O6 H6B . . 106.6 ?
    P1 O11 Ca1 . . 130.70(8) ?
    P1 O11 Ca2 . 6 100.46(7) ?
    Ca1 O11 Ca2 . 6 127.05(6) ?
    P1 O12 Ca2 . . 138.76(9) ?
    P1 O13 Ca2 . 4_545 127.93(8) ?
    P1 O13 Ca2 . 6 94.01(7) ?
    Ca2 O13 Ca2 4_545 6 109.19(6) ?
    P2 O21 Ca1 . . 130.53(8) ?
    P2 O22 Ca2 . . 133.01(9) ?
    C21 O23 P2 . . 123.71(14) ?
    Cl2 C1 Cl1 . . 108.43(11) .
    Cl2 C1 P1 . . 108.63(11) ?
    Cl1 C1 P1 . . 109.34(11) ?
    Cl2 C1 P2 . . 108.74(11) ?
    Cl1 C1 P2 . . 108.71(11) ?
    P1 C1 P2 . . 112.90(11) .
    O23 C21 C22 . . 107.30(19) ?
    O23 C21 H21A . . 110.3 ?
    C22 C21 H21A . . 110.3 ?
    O23 C21 H21B . . 110.3 ?
    C22 C21 H21B . . 110.3 ?
    H21A C21 H21B . . 108.5 ?
    C21 C22 H22A . . 109.5 ?
    C21 C22 H22B . . 109.5 ?
    H22A C22 H22B . . 109.5 ?
    C21 C22 H22C . . 109.5 ?
    H22A C22 H22C . . 109.5 ?
    H22B C22 H22C . . 109.5 ?
    O8 C2 C3 . 2_556 120.89(17) ?
    O8 C2 C3 . . 120.89(17) ?
    C3 C2 C3 2_556 . 118.2(3) ?
    C2 C3 H3C . . 109.5 ?
    C2 C3 H3D . . 109.5 ?
    H3C C3 H3D . . 109.5 ?
    C2 C3 H3E . . 109.5 ?
    H3C C3 H3E . . 109.5 ?
    H3D C3 H3E . . 109.5 ?
loop_
    _geom_hbond_atom_site_label_D
    _geom_hbond_atom_site_label_H
    _geom_hbond_atom_site_label_A
    _geom_hbond_site_symmetry_A
    _geom_hbond_distance_DH
    _geom_hbond_distance_HA
    _geom_hbond_distance_DA
    _geom_hbond_angle_DHA
    O1 H1B O3 . 0.99 1.81 2.794(2) 170.7
    O1 H1A O12 4 0.99 1.83 2.637(2) 136.6
    O2 H2A O3 . 0.84 1.88 2.717(2) 171.5
    O2 H2B O21 4_545 0.85 1.90 2.746(2) 176.8
    O3 H3A O6 7_556 0.86 1.93 2.782(2) 175.4
    O3 H3B O4 4_545 0.86 1.89 2.734(2) 169.3
    O4 H4A O22 . 0.85 2.00 2.841(2) 166.2
    O4 H4B O2 7_556 0.85 1.93 2.754(2) 162.5
    O5 H5A O4 . 0.85 2.02 2.838(2) 162.6
    O5 H5B O6 . 0.85 2.05 2.901(3) 171.4
    O6 H6A O8 . 0.85 2.02 2.831(2) 160.5
    O6 H6B O7 5_566 0.84 2.26 2.832(2) 124.8
    O7 H7 O5 . 0.84 1.98 2.799(2) 165.6
data_global
_journal_date_recd_electronic     2009-02-24
_journal_date_accepted     2009-03-19
_journal_name_full     'Acta Crystallographica, Section E'
_journal_year     2009
_journal_volume     65
_journal_issue      4
_journal_page_first     m436
_journal_page_last     m437
_journal_paper_category     QM
_journal_coeditor_code     XU2487
_publ_contact_author_name     'Jonna Jokiniemi'
_publ_contact_author_address
;Department of Chemistry
University of Joensuu
P.O.Box 111
FI-80101 Joensuu
;
_publ_contact_author_email     jonna.jokiniemi@joensuu.fi
_publ_contact_author_fax      358132513390
_publ_contact_author_phone      358132513386
_publ_section_title
;
Poly[[\m-aqua-aqua[\m~4~-ethyl
(dichloromethylene)diphosphonato]sesquicalcium(II)] acetone hemisolvate
4.5-hydrate]
;
loop_
    _publ_author_name
    _publ_author_address
    'Jokiniemi, Jonna'
;
Department of Chemistry
University of Joensuu
PO Box 111
FI-80101 Joensuu
Finland
;
    'Per\"aniemi, Sirpa'
;
Laboratory of Chemistry
Department of Biosciences
University of Kuopio
PO Box 1627
FI-70211 Kuopio
Finland
;
    'Veps\"al\"ainen, Jouko'
;
Laboratory of Chemistry
Department of Biosciences
University of Kuopio
PO Box 1627
FI-70211 Kuopio
Finland
;
    'Ahlgr\'en, Markku'
;
Department of Chemistry
University of Joensuu
PO Box 111
FI-80101 Joensuu
Finland
;
