# Supplementary material for: Poly[[μ-aqua-aqua­[μ4-ethyl (dichloro­methyl­ene)diphospho­nato]sesqui­calcium(II)] acetone hemisolvate 4.5-hydrate]
Source: Acta Crystallogr Sect E Struct Rep Online. 2009 Mar 25;65(Pt 4):m436–7. doi: 10.1107/S1600536809010150 (PMC2968796; doi:10.1107/S1600536809010150)
Supplement: Supplementary file 2 [file e-65-0m436-Isup2.hkl]

#
# h,k,l, Fc-squared, Fo-squared, sigma(Fo-squared) and status flag
#
data_I
_shelx_title ' [Ca(Cl2CP2O6Et)(H2O)2]5.5H2O.(CH3)2CO in C2/c'
_shelx_refln_list_code          4
_shelx_F_calc_maximum      495.72
_exptl_crystal_F_000      1968.00
_reflns_d_resolution_high  0.7568
 
loop_
 _symmetry_equiv_pos_as_xyz
 'x, y, z'
 '-x, y, -z+1/2'
 'x+1/2, y+1/2, z'
 '-x+1/2, y+1/2, -z+1/2'
 '-x, -y, -z'
 'x, -y, z-1/2'
 '-x+1/2, -y+1/2, -z'
 'x+1/2, -y+1/2, z-1/2'
 
_cell_length_a    31.2205
_cell_length_b    10.1546
_cell_length_c    11.6510
_cell_angle_alpha  90.000
_cell_angle_beta  103.107
_cell_angle_gamma  90.000
 
_shelx_F_squared_multiplier     1.000
 
loop_
 _refln_index_h
 _refln_index_k
 _refln_index_l
 _refln_F_squared_calc
 _refln_F_squared_meas
 _refln_F_squared_sigma
 _refln_observed_status
   4   0   0     7405.73     7373.16    272.54 o
   6   0   0      319.45      299.07     32.17 o
   8   0   0   117697.57   118477.92   1777.52 o
  10   0   0   158235.75   152686.47   3055.96 o
  12   0   0     1009.82     1096.55     49.39 o
  14   0   0        2.28      245.63     37.84 o
  16   0   0    42225.91    44805.09    766.37 o
  18   0   0     1106.23      776.09     44.32 o
  20   0   0      981.28      884.64     49.86 o
  22   0   0     6771.79     7495.54    147.75 o
  24   0   0    25573.22    27007.43    433.62 o
  26   0   0    47841.12    52894.79    805.70 o
  28   0   0    14887.63    16071.57    297.86 o
  30   0   0     6835.40     7042.20    195.57 o
  32   0   0    13819.18    14564.61    366.75 o
  34   0   0    27049.96    31823.99    987.98 o
  36   0   0    14621.22    16691.71    723.33 o
  38   0   0     6322.08     6697.68    295.82 o
   3   1   0    58117.00    53867.79   1745.57 o
   5   1   0    12143.57    13035.00    259.83 o
   7   1   0     5968.75     6066.04     76.33 o
   9   1   0    69615.41    71203.72   1088.49 o
  11   1   0    47706.73    45247.93    500.88 o
  13   1   0    27905.07    28684.00    462.91 o
  15   1   0     1825.23     2462.91     54.26 o
  17   1   0       42.88      -26.17     26.17 o
  19   1   0     4027.79     4159.60     67.76 o
  21   1   0     1509.20     1399.40     54.90 o
  23   1   0      508.43      513.19     36.86 o
  25   1   0      355.66      316.63     35.88 o
  27   1   0     2802.59     2701.35     66.67 o
  29   1   0     1279.04     1145.30     53.76 o
  31   1   0     1957.02     2112.12     68.84 o
  33   1   0        0.69       48.49     63.16 o
  35   1   0     6483.58     6943.93    165.11 o
  37   1   0     8514.13     9425.19    265.08 o
  39   1   0     1958.55     1837.66    135.16 o
   0   2   0     1468.01     1730.60     77.27 o
   2   2   0      271.99      598.17     38.47 o
   4   2   0      270.99      453.75     47.24 o
   6   2   0    18131.13    15930.53    213.15 o
   8   2   0    76219.41    75313.65    891.73 o
  10   2   0     1823.11     2265.48     43.08 o
  12   2   0     3595.67     3620.38     91.10 o
  14   2   0    30248.03    30255.77    352.44 o
  16   2   0     1118.30     1060.81     37.97 o
  18   2   0     7312.58     7137.01    111.86 o
  20   2   0     9613.10     8494.46    166.00 o
  22   2   0    16208.25    15774.35    279.11 o
  24   2   0     1798.60     1751.28     53.85 o
  26   2   0     1221.85     1111.17     51.01 o
  28   2   0        0.15       -5.29     40.47 o
  30   2   0    14141.02    14285.96    211.99 o
  32   2   0      823.90      950.45     67.24 o
  34   2   0      245.00      281.24     64.30 o
  36   2   0        4.13      -12.20     76.23 o
  38   2   0      128.59      300.59    103.48 o
   1   3   0    19896.90    18058.03    233.47 o
   3   3   0     1681.85     1110.78     38.99 o
   5   3   0     8500.52     8301.37    121.40 o
   7   3   0     3109.27     2879.76     62.85 o
   9   3   0      442.54      681.52     36.26 o
  11   3   0   102731.70   105542.51   1290.56 o
  13   3   0       10.14        4.01     28.46 o
  15   3   0     8160.65     8509.08    184.75 o
  17   3   0     1578.80     1407.35     48.60 o
  19   3   0     6164.62     6048.20    148.05 o
  21   3   0    11916.56    12112.36    236.31 o
  23   3   0     2492.95     2192.68     88.46 o
  25   3   0     7379.22     6747.04    224.14 o
  27   3   0     1707.62     1427.56     63.51 o
  29   3   0      150.10      152.65     57.21 o
  31   3   0      649.83      674.08     69.67 o
  33   3   0     3212.12     3117.26    103.73 o
  35   3   0     1016.48     1165.14     95.12 o
  37   3   0      995.78      841.58    141.20 o
   0   4   0    15176.23    16492.85    308.46 o
   2   4   0    12360.85    13647.67    184.96 o
   4   4   0      837.92     1179.49     39.89 o
   6   4   0     1584.30     2054.78     51.87 o
   8   4   0     4759.88     5120.34    115.33 o
  10   4   0    12253.34    14225.67    199.50 o
  12   4   0     2298.55     2385.40     57.55 o
  14   4   0      183.76       36.75     34.58 o
  16   4   0     9161.98     8884.45    156.34 o
  18   4   0     3930.57     3823.03     97.11 o
  20   4   0     2980.58     3291.13    100.97 o
  22   4   0     2399.53     2421.94    101.78 o
  24   4   0     3000.91     3212.98     93.40 o
  26   4   0     2097.32     1979.47     71.11 o
  28   4   0     2523.96     2258.48     90.66 o
  30   4   0      393.36      331.46     54.94 o
  32   4   0     1665.04     1461.97     79.55 o
  34   4   0     1022.58      931.51     85.08 o
  36   4   0       39.36       95.92    110.72 o
   1   5   0     1019.86     1743.82     55.19 o
   3   5   0    33167.15    32959.88    416.66 o
   5   5   0       56.74      131.51     40.20 o
   7   5   0     8518.64     7970.42    124.52 o
   9   5   0      423.21      277.07     40.61 o
  11   5   0     1178.45     1259.54     70.51 o
  13   5   0    10465.92    10195.92    184.73 o
  15   5   0     3424.74     3320.51     80.15 o
  17   5   0     2902.89     2736.90     99.40 o
  19   5   0     2423.03     2444.19    102.68 o
  21   5   0      741.14      605.44     50.23 o
  23   5   0     4528.82     4464.49    115.87 o
  25   5   0      236.08      248.88     53.93 o
  27   5   0      243.55      267.60     52.92 o
  29   5   0     1627.98     1421.96    107.24 o
  31   5   0      186.05      141.99     58.53 o
  33   5   0     1569.85     1480.02     87.34 o
  35   5   0      346.94      187.66    112.16 o
   0   6   0     1610.04     1435.28     72.59 o
   2   6   0     1448.30     1438.13     50.52 o
   4   6   0       22.46      -39.54     39.54 o
   6   6   0    15508.71    14501.90    207.65 o
   8   6   0     7391.59     7336.56    119.60 o
  10   6   0     3929.16     4156.29    100.26 o
  12   6   0     4413.31     4434.85     89.23 o
  14   6   0      389.87      422.64     45.27 o
  16   6   0     3868.13     3763.21    109.17 o
  18   6   0     8450.11     8722.13    174.77 o
  20   6   0     6480.11     6180.77    145.47 o
  22   6   0       64.53       11.55     50.25 o
  24   6   0      218.89      304.10     53.36 o
  26   6   0     2146.89     2265.82     89.69 o
  28   6   0      859.08      904.70     72.06 o
  30   6   0      938.98      881.57    105.73 o
  32   6   0     1673.64     1483.73    125.96 o
  34   6   0      370.93      376.79    101.93 o
   1   7   0      695.27      645.93     46.05 o
   3   7   0      630.19      617.28     44.34 o
   5   7   0     1129.22     1118.27     55.39 o
   7   7   0       18.64      -41.34     42.37 o
   9   7   0     3449.61     3401.80     79.34 o
  11   7   0     2391.46     2439.65     83.01 o
  13   7   0     2245.19     2223.52     71.99 o
  15   7   0        8.64       39.41     53.20 o
  17   7   0      154.28      156.90     42.15 o
  19   7   0      598.27      614.58     59.79 o
  21   7   0     5921.30     6268.77    142.04 o
  23   7   0      438.03      621.42     64.36 o
  25   7   0      203.59      274.31     62.08 o
  27   7   0       35.01      -19.14     67.62 o
  29   7   0     1276.21     1478.37    102.44 o
  31   7   0     1883.98     1772.99    133.08 o
  33   7   0       85.75       63.95    135.34 o
   0   8   0       98.37      255.66     76.54 o
   2   8   0     1056.74     1175.33     56.28 o
   4   8   0     4315.92     4577.38     98.00 o
   6   8   0    12309.72    11891.45    185.51 o
   8   8   0    28863.03    28940.52    386.15 o
  10   8   0     6319.69     5930.70    115.62 o
  12   8   0    11777.69    12040.47    198.67 o
  14   8   0     4039.71     4145.24    109.52 o
  16   8   0    33279.92    34000.38    544.90 o
  18   8   0    33134.52    35004.49    542.74 o
  20   8   0    11813.81    12567.87    351.47 o
  22   8   0      825.87      751.03     54.22 o
  24   8   0     2508.46     2554.63     93.62 o
  26   8   0     4698.19     4859.09    174.64 o
  28   8   0     9576.80    10536.72    315.49 o
  30   8   0       70.57       94.39    114.05 o
   1   9   0      220.90      156.28     56.19 o
   3   9   0     3229.00     3183.55     89.61 o
   5   9   0    11491.60    11349.08    184.55 o
   7   9   0     6848.84     6836.06    139.41 o
   9   9   0      975.99      930.65     66.83 o
  11   9   0      185.10      172.49     59.66 o
  13   9   0     5286.76     4938.88    116.46 o
  15   9   0     1596.23     1556.34     77.96 o
  17   9   0      636.07      656.61     75.60 o
  19   9   0      740.40      626.71     68.94 o
  21   9   0     4532.16     4350.74    144.33 o
  23   9   0      974.14     1014.62     89.25 o
  25   9   0     1458.37     1502.81    139.23 o
  27   9   0     1376.57     1369.03    142.10 o
  29   9   0     1853.46     2114.39    348.10 o
   0  10   0      269.68      292.26     88.31 o
   2  10   0     7538.13     7552.23    148.32 o
   4  10   0    28793.16    28724.84    428.82 o
   6  10   0    10395.33    10961.37    196.60 o
   8  10   0      123.34       92.59     60.16 o
  10  10   0      371.09      466.76     67.73 o
  12  10   0     2329.83     2268.01     92.83 o
  14  10   0     1539.92     1608.19     85.30 o
  16  10   0      106.58      191.68     76.71 o
  18  10   0      109.68       89.54     73.42 o
  20  10   0       10.17      -36.47     75.44 o
  22  10   0      570.85      818.70    131.54 o
  24  10   0        9.34      214.59    115.39 o
  26  10   0      231.94      278.33    132.84 o
   1  11   0     2496.55     2581.12    101.97 o
   3  11   0    15494.99    15954.59    274.15 o
   5  11   0      168.75      117.14     67.98 o
   7  11   0     8919.96     9191.66    188.21 o
   9  11   0     6735.87     6768.92    156.79 o
  11  11   0     1303.92     1232.30    106.04 o
  13  11   0      222.32      224.46    101.58 o
  15  11   0     1039.32     1186.29    188.15 o
  17  11   0      120.50      -30.75    151.11 o
  19  11   0     1234.36     1069.34    135.89 o
  21  11   0     1696.54     1496.35    155.47 o
   0  12   0     2033.09     1987.94    327.82 o
   2  12   0     4604.91     5025.56    214.48 o
   4  12   0    11773.07    12517.38    388.93 o
   6  12   0     4685.01     4287.19    279.46 o
   8  12   0       63.64      108.29    123.47 o
  10  12   0       40.57       -3.20    115.22 o
  12  12   0     1883.82     1917.96    152.30 o
  14  12   0     1141.24     1171.03    144.01 o
  16  12   0      162.84      342.96    146.92 o
   1  13   0       16.06      159.33    126.51 o
   3  13   0     2727.65     2977.05    190.18 o
   5  13   0     6150.58     5782.51    255.92 o
   7  13   0     3085.48     3202.28    190.06 o
   9  13   0      466.12       59.59    186.77 o
 -39   1   1      967.14      918.92    114.25 o
 -37   1   1       39.82        2.33     97.42 o
 -35   1   1       49.93      -33.38     53.29 o
 -33   1   1      253.56      174.30     51.86 o
 -31   1   1      265.58      292.49     44.43 o
 -29   1   1        2.79       99.38     39.99 o
 -27   1   1      969.43     1044.02     49.90 o
 -25   1   1    12198.25    12722.98    184.36 o
 -23   1   1     2045.03     1893.49     54.11 o
 -21   1   1     4075.42     3996.26     79.21 o
 -19   1   1       10.33      -31.83     31.83 o
 -17   1   1     1620.24     1654.80     53.70 o
 -15   1   1     9948.31     9453.95    183.69 o
 -13   1   1    44344.14    48182.21    989.11 o
 -11   1   1    54019.30    57318.39    782.28 o
  -9   1   1     6828.01     7215.58    107.90 o
  -7   1   1     5132.23     5159.24     94.12 o
  -5   1   1     4424.30     5180.06    203.61 o
   5   1   1    11922.33    12009.83    163.31 o
   7   1   1     8314.41     8365.24     95.09 o
   9   1   1    56811.80    56423.20    696.93 o
  11   1   1     3471.56     4142.38     77.80 o
  13   1   1    27210.34    24897.18    351.81 o
  15   1   1    11797.71    11632.65    158.16 o
  17   1   1     1376.92     1304.40     49.82 o
  19   1   1       54.55       34.23     27.27 o
  21   1   1     2821.16     2655.11     56.28 o
  23   1   1    15776.34    16842.37    217.56 o
  25   1   1      400.94      360.39     38.79 o
  27   1   1      521.22      407.84     42.58 o
  29   1   1       78.13       71.47     42.15 o
  31   1   1      153.20      164.84     47.50 o
  33   1   1        2.25      -22.45     46.74 o
  35   1   1        8.16      -28.86     58.96 o
  37   1   1      191.38      174.23     90.21 o
 -38   2   1      396.89      322.38    123.76 o
 -36   2   1      607.71      574.81     75.43 o
 -34   2   1      739.79      692.29     62.07 o
 -32   2   1       20.23      -48.70     48.70 o
 -30   2   1     6961.63     6998.82    125.88 o
 -28   2   1     1129.23     1031.39     52.10 o
 -26   2   1     2866.09     2730.13     75.79 o
 -24   2   1     4213.63     4346.76    108.33 o
 -22   2   1    33073.10    32748.03    481.38 o
 -20   2   1     7905.27     7750.44    125.02 o
 -18   2   1       13.55      -25.82     29.44 o
 -16   2   1     1806.62     1949.97     49.73 o
 -14   2   1    52437.83    50957.35    735.30 o
 -12   2   1    19360.27    20354.28    256.12 o
 -10   2   1      833.83      829.62     53.45 o
  -8   2   1    60830.44    59143.28    723.38 o
  -6   2   1     2387.96     2397.66     56.03 o
  -4   2   1     1612.18     1583.73     35.19 o
  -2   2   1    20606.11    19845.64    313.33 o
   0   2   1     8658.16     8885.77    147.11 o
   2   2   1     3053.32     3269.16     51.51 o
   4   2   1     8682.30     8225.45    111.94 o
   6   2   1     6995.53     6302.69    106.26 o
   8   2   1    13361.48    12123.64    147.43 o
  10   2   1    39840.94    39870.52    439.76 o
  12   2   1    31525.97    31533.99    409.83 o
  14   2   1    23409.76    24558.53    344.79 o
  16   2   1     1437.99     1606.61     46.42 o
  18   2   1     5352.68     5430.13    120.78 o
  20   2   1     7300.03     7041.22    165.05 o
  22   2   1     2482.57     2513.93     92.83 o
  24   2   1     1234.32     1048.54     44.55 o
  26   2   1       67.51      110.66     36.88 o
  28   2   1     1726.41     1661.84     72.40 o
  30   2   1     3293.52     3210.33     81.58 o
  32   2   1      788.80      831.93     67.02 o
  34   2   1     4614.65     4709.39    125.87 o
  36   2   1     1645.61     1600.62     97.02 o
  38   2   1     1951.90     1976.80    146.75 o
 -37   3   1       14.99       46.47     93.37 o
 -35   3   1     1442.80     1565.22     99.70 o
 -33   3   1    14006.55    15225.06    336.50 o
 -31   3   1    11910.99    12171.08    278.59 o
 -29   3   1     3576.50     3617.63    175.84 o
 -27   3   1     2511.85     2204.15     83.45 o
 -25   3   1     8533.75     8345.40    187.03 o
 -23   3   1    17508.00    16965.63    396.95 o
 -21   3   1     2211.08     2346.10     99.66 o
 -19   3   1     3678.99     3903.42    102.24 o
 -17   3   1      341.42      300.44     37.60 o
 -15   3   1    14647.47    15470.53    213.14 o
 -13   3   1    10448.94    10303.63    156.99 o
 -11   3   1     1384.61     1913.75     45.82 o
  -9   3   1      136.57      173.21     38.94 o
  -7   3   1    69967.47    68324.80    820.09 o
  -5   3   1     1691.93     1263.59     36.73 o
  -3   3   1     6926.18     6463.93     98.07 o
  -1   3   1    29732.08    28117.50    345.08 o
   1   3   1   152356.89   138353.27   1589.51 o
   3   3   1    92090.09    82781.74    967.49 o
   5   3   1     6184.97     5937.58     92.48 o
   7   3   1      621.73      388.98     28.68 o
   9   3   1     4102.63     4383.35    212.05 o
  11   3   1     5774.49     5509.99     98.89 o
  13   3   1     5716.03     5182.75    103.52 o
  15   3   1      484.08      576.24     37.10 o
  17   3   1    14711.08    15173.55    262.18 o
  19   3   1     3088.46     3193.80     74.20 o
  21   3   1        5.58      -33.29     52.75 o
  23   3   1      122.05       69.13     34.86 o
  25   3   1     2900.44     2642.40     72.62 o
  27   3   1     4366.82     4171.04    108.23 o
  29   3   1     7074.90     7108.73    166.64 o
  31   3   1     1843.54     1822.56     74.19 o
  33   3   1     4346.65     4464.86    153.37 o
  35   3   1     4988.58     5184.45    156.16 o
  37   3   1      779.85      601.46    120.83 o
 -38   4   1     1015.67      709.88    170.02 o
 -36   4   1     2034.87     2121.21    129.95 o
 -34   4   1     2319.25     2323.59    125.27 o
 -32   4   1       91.90       27.38     55.04 o
 -30   4   1     5986.81     5755.96    181.14 o
 -28   4   1     2329.83     2144.21     81.59 o
 -26   4   1     1655.23     1494.09     62.53 o
 -24   4   1      888.97      850.33     73.45 o
 -22   4   1     2163.33     2080.06     95.83 o
 -20   4   1    12365.46    12610.97    251.93 o
 -18   4   1    16489.63    16983.58    285.22 o
 -16   4   1     1807.65     1871.68     57.68 o
 -14   4   1     3114.64     3062.25     69.90 o
 -12   4   1     6247.59     5585.68    110.38 o
 -10   4   1     6331.64     6686.27    120.08 o
  -8   4   1      398.66      593.48     50.79 o
  -6   4   1      471.30      944.45     77.50 o
  -4   4   1     9871.55    11156.02    155.83 o
  -2   4   1    40223.90    38064.42    474.30 o
   0   4   1    46457.23    44904.48    539.06 o
   2   4   1      726.14     1024.13     37.89 o
   4   4   1     1436.71     1912.26     68.32 o
   6   4   1      104.85      982.43     66.48 o
   8   4   1     4574.15     4402.49    105.23 o
  10   4   1      366.32      425.57     38.70 o
  12   4   1     5561.79     5319.74     88.06 o
  14   4   1      464.59      394.73     36.24 o
  16   4   1     2465.15     2454.81     83.08 o
  18   4   1      226.75      309.33     40.20 o
  20   4   1     3841.59     3966.81    150.76 o
  22   4   1      300.83      306.88     43.21 o
  24   4   1     1703.79     1813.09     93.02 o
  26   4   1     1595.44     1367.16     69.13 o
  28   4   1      139.11      153.23     46.41 o
  30   4   1     3716.25     3313.93    108.07 o
  32   4   1     7277.87     7059.64    181.96 o
  34   4   1     1483.44     1341.39     96.76 o
  36   4   1     1770.94     1783.27    133.25 o
 -37   5   1     4746.88     4638.78    261.82 o
 -35   5   1     8750.52     8543.63    349.45 o
 -33   5   1        9.20       36.16     70.79 o
 -31   5   1       75.99      110.89     56.09 o
 -29   5   1     5468.74     5189.47    195.20 o
 -27   5   1     6338.11     6348.82    193.14 o
 -25   5   1      720.29      690.35     55.52 o
 -23   5   1      157.63      200.96     45.82 o
 -21   5   1     3222.49     3123.14    110.15 o
 -19   5   1    37482.72    41120.60    664.21 o
 -17   5   1    27112.11    26628.63    472.23 o
 -15   5   1    15535.64    15130.93    206.88 o
 -13   5   1    28651.54    26956.05    378.04 o
 -11   5   1    52431.97    51815.11    756.74 o
  -9   5   1    33216.43    33510.13    432.98 o
  -7   5   1    21963.39    21705.17    296.51 o
  -5   5   1    18000.17    18576.06    247.61 o
  -3   5   1    47828.97    48185.35    595.00 o
  -1   5   1    26399.93    28422.07    357.72 o
   1   5   1    11439.40    11551.37    162.83 o
   3   5   1    22360.76    21678.36    284.55 o
   5   5   1     3954.15     3194.74     66.18 o
   7   5   1    11570.77    10721.26    157.89 o
   9   5   1     9519.78     8715.65    136.52 o
  11   5   1      114.90        7.82     35.97 o
  13   5   1     1144.53     1271.80     78.93 o
  15   5   1    10855.81    10787.82    218.87 o
  17   5   1    21109.09    22329.55    383.74 o
  19   5   1     8224.92     8268.64    126.06 o
  21   5   1     5073.38     5185.71    169.12 o
  23   5   1     7389.33     7227.94    204.04 o
  25   5   1     6218.34     6830.21    221.32 o
  27   5   1     1765.07     1599.81     70.24 o
  29   5   1     1279.54     1294.97     68.75 o
  31   5   1      116.10      102.82     54.39 o
  33   5   1      306.66      250.33     73.26 o
  35   5   1        8.32     -102.93    102.93 o
 -34   6   1     1802.26     1559.27    149.56 o
 -32   6   1      397.85      249.00     95.40 o
 -30   6   1       48.26       43.57     63.40 o
 -28   6   1      114.43      191.21     58.25 o
 -26   6   1      728.67      809.29     61.20 o
 -24   6   1     1123.96     1066.13     64.38 o
 -22   6   1     9287.30     9486.23    204.65 o
 -20   6   1      594.20      658.48     65.87 o
 -18   6   1     1517.40     1364.50     65.02 o
 -16   6   1      115.75      116.80     50.96 o
 -14   6   1       19.85       56.38     47.05 o
 -12   6   1       60.16      127.83     43.90 o
 -10   6   1    14238.58    14371.87    207.83 o
  -8   6   1    59520.30    58834.26    724.51 o
  -6   6   1    46404.74    45964.93    577.53 o
  -4   6   1    33484.29    31456.61    404.22 o
  -2   6   1      185.72      226.12     37.05 o
   0   6   1     2139.92     1632.85     53.74 o
   2   6   1    28778.10    28862.90    367.15 o
   4   6   1     7537.23     7110.02    114.15 o
   6   6   1     4317.57     4686.23     86.66 o
   8   6   1      953.74      994.26     44.24 o
  10   6   1      998.25      959.79     47.18 o
  12   6   1     1029.84     1058.91     63.95 o
  14   6   1      258.56      157.74     54.84 o
  16   6   1    11318.19    11523.26    204.28 o
  18   6   1     9720.37     9452.38    163.64 o
  20   6   1     6013.16     5859.86    174.32 o
  22   6   1     7203.00     7195.99    154.19 o
  24   6   1     7207.96     7525.02    252.09 o
  26   6   1    11053.64    11464.70    306.76 o
  28   6   1    13589.72    14418.96    401.75 o
  30   6   1     3012.94     3063.92    131.54 o
  32   6   1      336.55      264.91     82.40 o
  34   6   1        3.99     -108.34    108.34 o
 -33   7   1      996.75     1025.64    146.60 o
 -31   7   1      450.80      292.23    100.78 o
 -29   7   1     6736.75     6974.69    284.58 o
 -27   7   1     3485.16     3485.18    121.22 o
 -25   7   1     1063.38     1089.67     77.59 o
 -23   7   1     2922.76     2987.41    104.54 o
 -21   7   1     5554.70     5586.11    124.70 o
 -19   7   1     5358.92     5385.19    150.24 o
 -17   7   1     7074.25     7255.97    135.07 o
 -15   7   1       91.19       47.17     50.32 o
 -13   7   1     1005.20     1013.08     55.53 o
 -11   7   1    10401.89    10817.85    173.06 o
  -9   7   1    34912.45    35266.06    465.85 o
  -7   7   1    20590.34    20352.14    283.54 o
  -5   7   1    20039.25    19613.77    269.69 o
  -3   7   1    10010.26    10816.48    161.30 o
  -1   7   1     2830.00     2990.00     72.36 o
   1   7   1      731.42      452.49     47.77 o
   3   7   1      305.88      316.05     42.01 o
   5   7   1    27048.86    25677.32    338.99 o
   7   7   1     3195.58     3166.15     74.92 o
   9   7   1     7314.46     7164.33    142.33 o
  11   7   1      513.55      506.52     49.58 o
  13   7   1      663.38      497.90     56.06 o
  15   7   1      586.53      694.24     55.23 o
  17   7   1     2354.61     2468.68    140.61 o
  19   7   1     1715.80     1648.22     63.17 o
  21   7   1      236.12      274.60     48.28 o
  23   7   1      797.48      773.22     65.49 o
  25   7   1      726.33      831.41     69.83 o
  27   7   1       97.96      -32.41     67.27 o
  29   7   1    13306.37    13923.20    592.64 o
  31   7   1    14956.05    16084.72    920.40 o
 -32   8   1      159.55      195.29    114.35 o
 -30   8   1      260.05       98.99    102.42 o
 -28   8   1        9.47      -54.21    135.04 o
 -26   8   1     2521.51     2337.10    106.84 o
 -24   8   1        7.98       19.40     61.86 o
 -22   8   1      580.87      478.12     69.25 o
 -20   8   1     5540.34     5566.27    185.43 o
 -18   8   1     8035.23     8061.47    174.58 o
 -16   8   1       54.14       46.74     57.82 o
 -14   8   1     1530.85     1491.55     80.20 o
 -12   8   1     2249.15     2084.86     75.35 o
 -10   8   1      509.68      618.40     61.58 o
  -8   8   1    20423.91    20108.04    296.00 o
  -6   8   1     7404.28     6782.11    122.91 o
  -4   8   1        0.55      -41.64     52.40 o
  -2   8   1     7926.71     7020.57    126.49 o
   0   8   1     1774.33     1921.05     65.95 o
   2   8   1    18514.44    18381.52    257.32 o
   4   8   1     6303.51     5982.15    129.66 o
   6   8   1     1552.39     1559.50     67.02 o
   8   8   1      969.56     1056.17     59.63 o
  10   8   1     1461.78     1403.85     65.27 o
  12   8   1      187.89      164.69     51.08 o
  14   8   1    10156.15    10181.87    229.81 o
  16   8   1     5529.51     5605.35    145.19 o
  18   8   1     2250.73     2251.06     80.22 o
  20   8   1    10108.25    10846.32    328.82 o
  22   8   1      824.38      846.37     65.20 o
  24   8   1     4241.45     4183.95    125.77 o
  26   8   1      450.47      475.60     82.28 o
  28   8   1    10544.04    11375.13    734.75 o
  30   8   1        6.55     -124.29    124.29 o
 -29   9   1      277.28      266.12    138.03 o
 -27   9   1      548.16      610.15    136.72 o
 -25   9   1     1619.35     1550.19    123.99 o
 -23   9   1      101.72      141.03     80.13 o
 -21   9   1     1835.51     1781.05     91.18 o
 -19   9   1      333.26      386.19     48.07 o
 -17   9   1     5505.32     5256.33    130.15 o
 -15   9   1     6960.30     7089.81    160.00 o
 -13   9   1      862.04      910.85     71.35 o
 -11   9   1     2441.28     2504.69     82.67 o
  -9   9   1      490.44      384.15     56.40 o
  -7   9   1     3708.24     3444.31     92.23 o
  -5   9   1     5413.43     5550.20    115.30 o
  -3   9   1      191.67      321.09     62.42 o
  -1   9   1     3080.73     3071.07     87.13 o
   1   9   1      934.36     1015.23     83.79 o
   3   9   1     3081.19     3237.40     87.11 o
   5   9   1     3425.07     3254.05     90.81 o
   7   9   1      159.73      204.14     60.34 o
   9   9   1     7606.19     7636.11    175.46 o
  11   9   1      703.37      726.64     64.37 o
  13   9   1    13197.35    13437.60    307.41 o
  15   9   1     1976.01     1871.98     87.88 o
  17   9   1     3655.33     3669.24    109.66 o
  19   9   1     5653.60     5658.00    151.90 o
  21   9   1     1163.88     1178.30     83.60 o
  23   9   1     2034.68     2082.18    105.50 o
  25   9   1     2639.61     2805.04    169.84 o
  27   9   1     3726.95     3717.17    237.73 o
 -26  10   1      486.43      487.56    147.75 o
 -24  10   1       49.78      -16.55    113.23 o
 -22  10   1     1244.14     1149.21    140.87 o
 -20  10   1     1722.88     1645.46    128.78 o
 -18  10   1     4554.92     4730.92    140.87 o
 -16  10   1       98.44      -52.51     74.16 o
 -14  10   1       23.96      107.35     83.15 o
 -12  10   1        1.56        5.30     63.49 o
 -10  10   1     6546.26     6321.68    140.49 o
  -8  10   1     2668.33     2706.77     96.93 o
  -6  10   1      450.50      487.29     64.85 o
  -4  10   1     4050.50     3860.38    104.11 o
  -2  10   1     7820.45     7535.65    148.82 o
   0  10   1       62.06      116.92     75.77 o
   2  10   1      185.52      222.90     61.88 o
   4  10   1      211.78      274.47     72.97 o
   6  10   1    30306.94    31258.57    449.82 o
   8  10   1     1789.03     1764.05     79.93 o
  10  10   1     6580.33     6423.47    159.85 o
  12  10   1      885.52      892.28     78.74 o
  14  10   1     7622.62     7989.67    227.50 o
  16  10   1     6187.50     6476.77    206.45 o
  18  10   1       26.49      112.67     68.36 o
  20  10   1     1386.23     1470.13    109.79 o
  22  10   1     4957.68     4663.11    248.06 o
  24  10   1     6086.43     6453.95    266.94 o
 -23  11   1     1896.79     1566.33    154.79 o
 -21  11   1      121.40      -87.91    122.50 o
 -19  11   1       38.33      115.41    149.43 o
 -17  11   1     2583.87     2557.59    158.52 o
 -15  11   1     4708.89     4467.48    227.05 o
 -13  11   1     5322.63     5436.60    248.80 o
 -11  11   1      494.90      513.10     82.26 o
  -9  11   1      133.44      167.80     70.85 o
  -7  11   1     1967.27     2029.85     93.16 o
  -5  11   1     6463.19     6625.42    152.89 o
  -3  11   1     3923.38     3649.03    112.64 o
  -1  11   1        1.58      -12.21     63.93 o
   1  11   1       22.96       39.24     67.68 o
   3  11   1     5448.67     5566.14    138.50 o
   5  11   1     5476.39     5757.88    143.08 o
   7  11   1       26.25       96.14     78.12 o
   9  11   1       19.32       -3.40     67.80 o
  11  11   1     1485.21     1366.13     97.85 o
  13  11   1     7115.56     6809.82    276.47 o
  15  11   1     1010.15     1033.28    113.23 o
  17  11   1      198.99      421.48    112.95 o
  19  11   1     4518.75     4401.28    204.06 o
  21  11   1     2629.11     2440.87    168.34 o
 -18  12   1     1659.98     1750.10    164.26 o
 -16  12   1      171.43      116.52    143.52 o
 -14  12   1     3117.34     2767.24    181.68 o
 -12  12   1     5430.31     5674.72    243.02 o
 -10  12   1      205.53       66.72    138.65 o
  -8  12   1     8140.57     8223.05    292.35 o
  -6  12   1     1718.18     1526.23    141.47 o
  -4  12   1      556.37      764.73    129.84 o
  -2  12   1     7360.97     7738.95    271.99 o
   0  12   1       33.27      347.02    232.53 o
   2  12   1     2663.39     2673.34    155.73 o
   4  12   1     6157.32     5775.23    226.47 o
   6  12   1     2806.70     2498.53    168.40 o
   8  12   1      147.24      324.87    108.56 o
  10  12   1      980.91      973.79    137.54 o
  12  12   1        2.12     -168.90    168.90 o
  14  12   1      315.05      432.42    122.47 o
  16  12   1     1229.73     1307.20    355.55 o
  -9  13   1     8543.59     8052.28    319.59 o
  -7  13   1       18.72       82.01    154.98 o
  -5  13   1      651.59      571.76    133.14 o
  -3  13   1     7060.11     6996.32    343.94 o
  -1  13   1    16338.91    16868.86    540.46 o
   1  13   1     4519.24     5122.07    364.94 o
   3  13   1     3543.88     3655.39    196.96 o
   5  13   1     5064.16     5087.94    282.97 o
   7  13   1     6147.14     6142.47    263.65 o
   9  13   1     2308.27     2179.14    162.89 o
 -40   0   2     1108.71     1583.45    569.91 o
 -38   0   2     1561.32     1580.20    295.27 o
 -36   0   2     1201.42     1243.23    123.39 o
 -34   0   2      161.64      206.99     79.47 o
 -32   0   2     2527.40     2741.89    115.74 o
 -30   0   2    37956.89    41890.27    750.16 o
 -28   0   2     8240.71     9065.57    212.78 o
 -26   0   2     1489.73     1497.91     90.14 o
 -24   0   2       25.16       -4.03     55.61 o
 -22   0   2    33713.32    35640.94    850.95 o
 -20   0   2    33416.37    34497.26    628.38 o
 -18   0   2      784.57      786.81     52.23 o
 -16   0   2    34384.77    32999.46    665.93 o
 -14   0   2      433.59      717.41    114.63 o
 -12   0   2    14779.55    14192.33    342.97 o
 -10   0   2    17788.94    16160.07    274.58 o
  -8   0   2    13406.46    12622.10    216.18 o
  -6   0   2     3453.05     3686.88    133.22 o
  -4   0   2    35902.30    37524.96    712.69 o
   2   0   2   158758.94   155180.20  12523.06 o
   4   0   2    13766.56    13835.10    246.77 o
   6   0   2    97602.02    93537.45   1604.72 o
   8   0   2    12226.10    11832.85    211.15 o
  10   0   2     7188.26     6266.85    156.06 o
  12   0   2     1276.47     1905.21     61.75 o
  14   0   2    19723.41    20258.17    342.34 o
  16   0   2    14119.01    15264.15    295.37 o
  18   0   2      886.93      925.30    102.36 o
  20   0   2    21565.29    22356.62    387.36 o
  22   0   2     2383.06     2359.80     75.30 o
  24   0   2      939.13     1006.76     91.26 o
  26   0   2     5266.04     5702.97    243.47 o
  28   0   2      784.45      888.78     70.32 o
  30   0   2     1068.75     1171.54     77.38 o
  32   0   2        5.51       51.65     66.11 o
  34   0   2     9573.05    10426.36    403.25 o
  36   0   2     9166.78    10211.19    436.84 o
 -39   1   2      171.48      201.56    103.14 o
 -37   1   2      164.71      173.38     73.00 o
 -35   1   2      840.07      815.21     67.58 o
 -33   1   2     1150.64     1314.89     70.03 o
 -31   1   2      247.03      219.51     47.06 o
 -29   1   2     3879.71     4134.53     92.16 o
 -27   1   2     6701.21     6997.17    133.12 o
 -25   1   2     1196.10     1139.27     48.28 o
 -23   1   2       25.07       63.10     33.69 o
 -21   1   2     5107.38     5191.09    116.05 o
 -19   1   2    29966.50    30473.32    560.57 o
 -17   1   2    47334.18    46338.90    986.17 o
 -15   1   2    43508.53    40324.93    720.16 o
 -13   1   2     4786.09     4851.61     81.86 o
 -11   1   2      256.78      193.40     26.98 o
  -9   1   2    11003.36    11336.86    165.45 o
  -7   1   2     4963.74     4841.94    106.27 o
  -5   1   2     9402.77     9550.44    131.18 o
  -3   1   2     6837.42     6256.69    104.59 o
  -1   1   2     5502.80     6535.80    120.03 o
   1   1   2     5383.99     5037.58     96.19 o
   3   1   2    28356.18    26862.14    355.61 o
   5   1   2      821.95      746.73     62.12 o
   7   1   2     2750.54     2668.55     39.09 o
   9   1   2     4895.21     4596.70     68.94 o
  11   1   2    68868.16    68207.55    739.38 o
  13   1   2    30018.75    28560.67    315.34 o
  15   1   2     9965.70     9780.44    143.84 o
  17   1   2     2794.74     2636.49     66.11 o
  19   1   2    12412.62    12644.07    158.84 o
  21   1   2     2503.81     2629.24     55.64 o
  23   1   2     3661.62     3439.84     69.55 o
  25   1   2      427.78      288.84     36.42 o
  27   1   2     4794.45     4787.01    141.57 o
  29   1   2     8439.83     8838.00    150.63 o
  31   1   2      624.77      685.23     55.51 o
  33   1   2     7818.36     8293.50    202.67 o
  35   1   2       87.23      125.01     59.57 o
  37   1   2    10409.76    10503.99    357.69 o
 -38   2   2     1010.23     1242.96    121.56 o
 -36   2   2      430.93      212.22     70.32 o
 -34   2   2     1400.77     1476.64     69.21 o
 -32   2   2     1642.49     1660.19     75.48 o
 -30   2   2      585.02      649.96     50.16 o
 -28   2   2      205.28      231.14     43.64 o
 -26   2   2      741.75      802.91     45.96 o
 -24   2   2      195.95      177.90     35.01 o
 -22   2   2     1832.58     1513.88     44.22 o
 -20   2   2     2269.05     2376.22     55.48 o
 -18   2   2     9430.15     9472.72    180.92 o
 -16   2   2    10310.37     9889.79    176.09 o
 -14   2   2     4469.60     4695.22     84.06 o
 -12   2   2    11274.10    12332.74    190.86 o
 -10   2   2     1426.36     1376.61     65.74 o
  -8   2   2    36134.86    33924.02    428.55 o
  -6   2   2    73665.13    70451.98    844.91 o
  -4   2   2    12231.57    11816.36    187.76 o
  -2   2   2    20229.94    18761.19    237.72 o
   0   2   2     2810.09     2705.34    145.98 o
   2   2   2     2304.87     1677.89     39.22 o
   4   2   2     3567.26     3262.20     51.18 o
   6   2   2     8515.33     8211.42    109.25 o
   8   2   2      344.89      203.86     26.12 o
  10   2   2     3456.31     4547.70     67.26 o
  12   2   2     5440.62     5124.78     72.68 o
  14   2   2      634.46      495.86     46.03 o
  16   2   2     2782.64     3049.10     85.03 o
  18   2   2        2.09       -8.09     27.37 o
  20   2   2     4391.48     4074.70    132.57 o
  22   2   2     9299.84     8951.46    211.55 o
  24   2   2     6869.31     6865.13    206.76 o
  26   2   2      304.68      198.51     41.54 o
  28   2   2      195.07      262.36     54.22 o
  30   2   2     1781.93     1924.16    100.16 o
  32   2   2      199.35      142.65     61.04 o
  34   2   2     2988.73     3025.48    114.23 o
  36   2   2       51.62       49.96     79.90 o
 -39   3   2     7333.90     7557.49    283.55 o
 -37   3   2     3269.42     3190.94    150.02 o
 -35   3   2       75.43       10.06     98.88 o
 -33   3   2      591.88      636.24     84.79 o
 -31   3   2     7870.65     7823.06    195.78 o
 -29   3   2     7258.85     7197.52    175.81 o
 -27   3   2      786.45      543.24     58.83 o
 -25   3   2      316.06      216.35     40.84 o
 -23   3   2      742.00      698.99     50.77 o
 -21   3   2    10481.87    10395.76    197.53 o
 -19   3   2     2252.83     2616.62     76.90 o
 -17   3   2     4447.50     4814.94     90.99 o
 -15   3   2     3638.89     4126.56     92.34 o
 -13   3   2    18776.50    18723.95    267.99 o
 -11   3   2      102.87      581.16     68.22 o
  -9   3   2     3886.16     5213.17     94.91 o
  -7   3   2      217.82      -16.40     30.11 o
  -5   3   2   128958.29   120946.61   1409.68 o
  -3   3   2    53913.24    52287.85    631.07 o
  -1   3   2      182.18       41.17     23.71 o
   1   3   2    22999.96    20295.07    259.93 o
   3   3   2    29108.98    26904.63    337.66 o
   5   3   2    96656.51    88161.72   1027.98 o
   7   3   2    20256.05    20835.55    264.70 o
   9   3   2     1919.14     2256.08     49.18 o
  11   3   2     3434.20     4411.87     86.96 o
  13   3   2     6887.75     6723.86    123.08 o
  15   3   2    11440.47    11906.06    179.91 o
  17   3   2        6.83       19.07     33.90 o
  19   3   2        5.01       -0.81     31.22 o
  21   3   2      264.97      155.60     33.73 o
  23   3   2     4520.86     3899.08    102.41 o
  25   3   2      754.51      795.12     47.12 o
  27   3   2      306.83      232.57     60.62 o
  29   3   2     2031.00     2280.65     82.35 o
  31   3   2     6051.28     6183.46    133.37 o
  33   3   2      129.18      107.94     65.90 o
  35   3   2       44.90       52.39     78.36 o
 -38   4   2       10.31     -155.76    155.76 o
 -36   4   2     1212.59     1253.53    138.93 o
 -34   4   2      473.73      538.14     96.41 o
 -32   4   2     1989.97     1895.60     78.52 o
 -30   4   2       32.88        4.24     51.91 o
 -28   4   2     6681.88     6375.13    193.64 o
 -26   4   2     6312.45     5950.13    193.05 o
 -24   4   2      214.28      284.82     57.29 o
 -22   4   2      505.48      718.49     52.40 o
 -20   4   2     2261.93     2320.02     83.86 o
 -18   4   2    10589.90    10544.51    172.92 o
 -16   4   2       34.30      -42.14     42.14 o
 -14   4   2       80.48      -34.76     34.76 o
 -12   4   2    24651.59    26160.36    351.75 o
 -10   4   2    25094.59    25191.35    375.80 o
  -8   4   2     1167.96     1752.07     52.56 o
  -6   4   2     2575.85     3550.65     97.96 o
  -4   4   2    13011.21    13486.01    180.75 o
  -2   4   2    17429.62    16342.99    211.11 o
   0   4   2    39117.47    37579.25    460.74 o
   2   4   2     8218.37     9229.71    129.81 o
   4   4   2       37.53      548.23     58.15 o
   6   4   2     7020.87     6512.95    145.02 o
   8   4   2    16888.35    15850.81    213.50 o
  10   4   2     1178.25     1533.74     47.14 o
  12   4   2        0.27      -28.59     28.59 o
  14   4   2    21529.00    22595.50    309.40 o
  16   4   2    28581.20    28963.44    342.61 o
  18   4   2    17005.61    18044.59    311.08 o
  20   4   2       52.55      111.98     36.29 o
  22   4   2      346.66      407.11     60.84 o
  24   4   2     9556.27     9777.49    232.52 o
  26   4   2     2300.74     1886.66     81.41 o
  28   4   2      597.90      636.45     52.30 o
  30   4   2     3279.32     3004.45     90.43 o
  32   4   2     2409.04     2341.69     92.06 o
  34   4   2     5474.69     5385.10    195.24 o
  36   4   2     1417.79     1162.55    123.70 o
 -37   5   2     5080.43     4505.18    290.51 o
 -35   5   2     2003.01     1765.38    121.14 o
 -33   5   2     1013.51      823.24     98.70 o
 -31   5   2     2002.96     1770.88     76.95 o
 -29   5   2     3162.84     3020.18    151.44 o
 -27   5   2      457.15      448.74     60.06 o
 -25   5   2      315.38      277.50     53.06 o
 -23   5   2    15799.50    16285.69    375.21 o
 -21   5   2    24963.87    26312.02    424.25 o
 -19   5   2     4819.85     4746.18    145.81 o
 -17   5   2    29866.68    30136.77    461.36 o
 -15   5   2      276.02      219.69     41.68 o
 -13   5   2    46016.06    44866.68    577.41 o
 -11   5   2    39463.94    39519.78    507.55 o
  -9   5   2     1034.47      942.55     47.23 o
  -7   5   2      341.96      552.74     41.51 o
  -5   5   2    26969.81    25959.40    339.63 o
  -3   5   2     9776.58     9558.34    138.74 o
  -1   5   2     6428.49     6312.37    102.56 o
   1   5   2     1434.88     1607.45     77.87 o
   3   5   2    20799.67    21239.23    277.42 o
   5   5   2    18418.92    17174.42    230.50 o
   7   5   2        1.44      -33.64     33.64 o
   9   5   2     8156.94     8061.02    125.44 o
  11   5   2     1139.38     1104.41     57.83 o
  13   5   2    14116.77    14411.49    279.52 o
  15   5   2      609.23      673.99     42.87 o
  17   5   2    15130.89    14677.86    241.78 o
  19   5   2     2739.01     2671.06     77.04 o
  21   5   2    39935.74    41009.96    693.92 o
  23   5   2    12278.72    12554.87    250.17 o
  25   5   2      972.20     1002.77     61.96 o
  27   5   2     2743.04     3038.64    108.56 o
  29   5   2     1581.63     1427.67     72.76 o
  31   5   2     7932.96     7095.54    234.80 o
  33   5   2     1049.12      892.90     94.40 o
  35   5   2      262.44      179.60    101.26 o
 -36   6   2       25.46       59.20    138.33 o
 -34   6   2      147.58      174.47     91.22 o
 -32   6   2     2321.68     2081.23    138.11 o
 -30   6   2      599.06      683.09     75.98 o
 -28   6   2      453.33      513.36     68.56 o
 -26   6   2       94.15      162.57     52.52 o
 -24   6   2    13438.54    14261.20    328.91 o
 -22   6   2     1995.22     1974.58     88.19 o
 -20   6   2     5267.16     5034.86    118.49 o
 -18   6   2    10196.24    10521.22    213.24 o
 -16   6   2    27589.70    27290.86    376.00 o
 -14   6   2    49380.78    50109.05    709.04 o
 -12   6   2    12673.68    13172.69    193.83 o
 -10   6   2    22637.36    22229.71    307.93 o
  -8   6   2     1569.10     1275.86     75.20 o
  -6   6   2    20234.58    20691.09    285.83 o
  -4   6   2    11112.22    11133.05    166.75 o
  -2   6   2     5702.60     5947.81    100.50 o
   0   6   2      491.54      262.79     41.85 o
   2   6   2     6682.77     5486.38     95.34 o
   4   6   2     3932.18     3840.05     76.03 o
   6   6   2     6765.06     7293.07    118.22 o
   8   6   2      156.69      156.84     38.59 o
  10   6   2    10680.52    10506.00    242.87 o
  12   6   2    15793.84    16431.95    268.72 o
  14   6   2     1051.56      889.86     53.16 o
  16   6   2       43.04       24.81     45.50 o
  18   6   2    10053.25     9851.87    215.90 o
  20   6   2    19800.21    20471.74    433.35 o
  22   6   2       93.49      116.38     44.41 o
  24   6   2     3480.23     3500.77    114.20 o
  26   6   2     1821.23     1957.75    117.60 o
  28   6   2     6721.29     7042.49    262.66 o
  30   6   2     4301.31     4078.18    180.09 o
  32   6   2       62.47      -66.65     89.93 o
 -33   7   2     4918.55     4824.09    200.89 o
 -31   7   2     1168.30     1150.67    109.60 o
 -29   7   2      829.13      907.55    103.61 o
 -27   7   2     1451.76     1620.24     81.45 o
 -25   7   2     4608.69     4790.44    153.68 o
 -23   7   2      891.44      868.22     97.68 o
 -21   7   2       62.08        5.85     62.69 o
 -19   7   2     1807.38     1759.96     72.92 o
 -17   7   2      961.20     1087.99     65.85 o
 -15   7   2      644.81      647.61     54.91 o
 -13   7   2       83.43       71.12     67.79 o
 -11   7   2      626.82      734.00     53.76 o
  -9   7   2    33675.70    32837.58    439.81 o
  -7   7   2    20410.63    20145.87    273.75 o
  -5   7   2     5725.35     5393.38    100.04 o
  -3   7   2       12.87      118.71     44.38 o
  -1   7   2    21401.03    22379.89    303.78 o
   1   7   2    36155.61    35304.51    453.22 o
   3   7   2     1608.84     1720.85     59.98 o
   5   7   2      418.53      447.95     44.01 o
   7   7   2     3969.52     4154.59     85.47 o
   9   7   2     3899.11     3692.64    106.46 o
  11   7   2      675.96      504.40     49.33 o
  13   7   2     2755.44     2590.91     72.94 o
  15   7   2      899.17     1248.58     68.36 o
  17   7   2     1361.65     1322.68     58.24 o
  19   7   2     5250.67     5296.93    163.54 o
  21   7   2     1573.60     1530.72     70.46 o
  23   7   2     1383.02     1393.13    100.05 o
  25   7   2     6334.89     6697.96    148.88 o
  27   7   2     5874.41     6001.40    245.83 o
  29   7   2      945.08     1053.86     96.74 o
  31   7   2     1619.21     1355.79    197.81 o
 -32   8   2     1527.76     1438.22    192.33 o
 -30   8   2      149.55      191.77    166.11 o
 -28   8   2      154.40       99.04     93.93 o
 -26   8   2     1297.90     1274.16    107.89 o
 -24   8   2      992.41      946.63     82.57 o
 -22   8   2      905.91      954.82     77.85 o
 -20   8   2      333.55      282.74     62.00 o
 -18   8   2     3836.29     3756.07    101.70 o
 -16   8   2     2200.48     1962.11     85.74 o
 -14   8   2    18023.41    18482.02    282.29 o
 -12   8   2    21572.09    22032.41    320.07 o
 -10   8   2    23509.72    24051.32    340.08 o
  -8   8   2      500.21      447.89     50.89 o
  -6   8   2      215.23      234.16     57.59 o
  -4   8   2     3843.65     3633.69     88.27 o
  -2   8   2    18967.87    19858.70    278.40 o
   0   8   2      813.98      990.75     58.43 o
   2   8   2    12790.74    12368.36    188.82 o
   4   8   2    17152.06    17278.13    254.40 o
   6   8   2      271.77      294.43     50.32 o
   8   8   2        1.71       52.52     52.26 o
  10   8   2      361.50      307.86     49.95 o
  12   8   2     1041.81      974.83     60.75 o
  14   8   2     1131.12     1102.32     61.69 o
  16   8   2     6761.46     6907.03    192.59 o
  18   8   2     6578.02     6574.91    132.74 o
  20   8   2      701.31      592.22     52.94 o
  22   8   2     3113.07     3003.19    121.09 o
  24   8   2      209.74      242.60     75.85 o
  26   8   2      103.46        7.97     89.79 o
  28   8   2     1044.49      955.13    117.78 o
  30   8   2      373.18      237.74    123.89 o
 -29   9   2        4.18      -40.47    123.31 o
 -27   9   2      681.73      832.78    136.27 o
 -25   9   2      862.28      837.16    126.93 o
 -23   9   2      347.35      370.84    127.55 o
 -21   9   2       75.77      -45.88     73.18 o
 -19   9   2      165.62      223.43     67.60 o
 -17   9   2      130.35       83.33     64.17 o
 -15   9   2     1485.92     1486.49     79.02 o
 -13   9   2      441.21      475.13     63.02 o
 -11   9   2     1521.83     1539.87     73.18 o
  -9   9   2     2154.21     2257.54     78.64 o
  -7   9   2     4834.51     4770.74    109.06 o
  -5   9   2     2454.52     2184.06     76.35 o
  -3   9   2     4408.98     4364.92    103.38 o
  -1   9   2     8534.45     8416.15    150.67 o
   1   9   2     8946.20     8883.42    156.10 o
   3   9   2    10774.40    11216.16    187.58 o
   5   9   2      814.64      889.81     84.63 o
   7   9   2     1551.38     1318.65     71.18 o
   9   9   2     2292.41     2301.11     80.88 o
  11   9   2     2740.02     2618.16     85.90 o
  13   9   2       53.57      -60.87     60.87 o
  15   9   2     1451.21     1450.16    106.01 o
  17   9   2        2.85      -35.55     60.90 o
  19   9   2      943.16      959.89     81.97 o
  21   9   2      574.31      574.08     87.80 o
  23   9   2     1328.31     1411.39    102.92 o
  25   9   2      702.01      695.34    151.11 o
  27   9   2     2013.76     1927.68    157.00 o
 -26  10   2     7743.85     7567.73    344.00 o
 -24  10   2     4838.25     5056.18    226.72 o
 -22  10   2       19.38       18.02    115.28 o
 -20  10   2        6.36      219.65    118.51 o
 -18  10   2     1972.44     2015.39    127.73 o
 -16  10   2     1043.44      816.76     82.14 o
 -14  10   2      184.05      280.14     78.64 o
 -12  10   2      786.48      760.75     72.18 o
 -10  10   2        1.62      -20.35     65.43 o
  -8  10   2      553.48      711.71     74.01 o
  -6  10   2     5357.44     5370.79    122.48 o
  -4  10   2      128.80      135.08     83.87 o
  -2  10   2     6916.85     6949.68    145.16 o
   0  10   2     2425.24     2308.77     85.07 o
   2  10   2      609.46      674.47     65.76 o
   4  10   2      468.52      436.51     70.78 o
   6  10   2    10614.33    11129.57    202.24 o
   8  10   2     4700.38     4750.89    120.03 o
  10  10   2      852.39      722.01     73.89 o
  12  10   2     1067.69     1103.89     79.15 o
  14  10   2     1250.67     1274.86     90.07 o
  16  10   2     1547.33     1414.33     94.90 o
  18  10   2      682.94      631.94     79.19 o
  20  10   2       33.21      109.02     76.33 o
  22  10   2       21.28      -71.64     85.56 o
  24  10   2      328.65      106.16    161.56 o
 -23  11   2     6133.24     5662.34    264.82 o
 -21  11   2     4453.07     4205.71    216.31 o
 -19  11   2     3530.95     3359.96    177.90 o
 -17  11   2     3918.11     3669.32    189.86 o
 -15  11   2     4098.58     4373.75    193.58 o
 -13  11   2     7369.76     7269.94    234.55 o
 -11  11   2     7218.92     7304.04    196.60 o
  -9  11   2     2114.56     2021.84    100.08 o
  -7  11   2      822.34      844.92    101.76 o
  -5  11   2     3406.52     3250.84    106.11 o
  -3  11   2       17.78       33.80     67.99 o
  -1  11   2     7580.25     7556.83    164.22 o
   1  11   2     2134.01     2009.12     94.61 o
   3  11   2       16.03      114.94     69.28 o
   5  11   2     1747.71     1789.39     92.53 o
   7  11   2      300.81      342.58     74.79 o
   9  11   2     6855.14     7029.27    171.86 o
  11  11   2    12732.83    13229.23    281.74 o
  13  11   2     4501.21     4394.95    164.57 o
  15  11   2     6549.03     6662.00    290.26 o
  17  11   2     3283.44     3182.89    175.94 o
  19  11   2      470.86      443.39    140.14 o
 -18  12   2      310.15      250.97    136.92 o
 -16  12   2     1688.37     1651.17    227.23 o
 -14  12   2     4552.77     4839.55    371.08 o
 -12  12   2      929.16     1027.63    138.78 o
 -10  12   2      384.29      370.82    135.47 o
  -8  12   2     8660.99     8734.87    307.03 o
  -6  12   2     7708.50     7535.17    275.97 o
  -4  12   2     2352.43     2206.78    156.67 o
  -2  12   2       40.87      135.06    109.78 o
   0  12   2        8.84     -119.55    119.55 o
   2  12   2     1808.75     1954.30    153.81 o
   4  12   2      142.82       20.32    108.80 o
   6  12   2     1185.78     1235.03    145.17 o
   8  12   2      232.00      242.64    107.36 o
  10  12   2      930.21      653.03    122.56 o
  12  12   2     4681.20     4691.12    208.84 o
  14  12   2        1.05       -0.26    134.11 o
  -9  13   2      156.21       74.08    134.56 o
  -7  13   2     2168.10     1956.72    326.93 o
  -5  13   2       65.04      228.83    116.24 o
  -3  13   2      298.86      407.12    134.51 o
  -1  13   2        4.77       67.28    147.78 o
   1  13   2        2.93      -26.73    118.88 o
   3  13   2       19.23       46.55    161.78 o
   5  13   2       42.73     -143.55    143.55 o
   7  13   2     2819.20     2695.21    185.35 o
 -39   1   3     1843.85     1986.09    153.61 o
 -37   1   3      377.19      379.28    131.47 o
 -35   1   3     1171.68     1156.69     86.81 o
 -33   1   3     1634.97     1842.22     80.32 o
 -31   1   3     1981.89     2124.33     81.78 o
 -29   1   3     2947.35     2909.83     99.87 o
 -27   1   3     2127.54     2196.28     70.75 o
 -25   1   3     2641.00     2771.74     83.68 o
 -23   1   3     2452.82     2298.06     91.18 o
 -21   1   3     1197.57     1035.30     60.23 o
 -19   1   3    46282.82    45062.98    744.29 o
 -17   1   3    36773.91    35634.83    681.67 o
 -15   1   3    37050.07    35832.09    716.78 o
 -13   1   3     1950.57     2647.13     57.99 o
 -11   1   3    19226.01    19471.13    301.97 o
  -9   1   3    45227.54    41888.43    645.63 o
  -7   1   3    38180.04    37600.54    584.35 o
  -5   1   3    45396.21    45761.98    557.90 o
  -3   1   3     1372.06     1172.61     35.62 o
  -1   1   3       73.69       27.60     19.03 o
   1   1   3    85469.34    79269.36   1399.30 o
   3   1   3      730.63      422.34     32.51 o
   5   1   3    18755.98    17822.66    300.52 o
   7   1   3     6031.79     4792.19     61.87 o
   9   1   3     9560.63    10163.68    110.18 o
  11   1   3    26895.84    28493.49    342.88 o
  13   1   3     7870.59     7859.56    116.86 o
  15   1   3    49660.88    50575.33    592.75 o
  17   1   3    51586.64    53415.09    632.64 o
  19   1   3     2633.25     2773.12     54.51 o
  21   1   3     1158.06     1052.00     40.07 o
  23   1   3     4667.50     4826.04     82.45 o
  25   1   3    24109.59    24897.05    315.82 o
  27   1   3     5406.80     5707.07    100.25 o
  29   1   3     1201.78     1266.01     62.63 o
  31   1   3     1152.25     1187.20     63.87 o
  33   1   3        5.15       55.08     60.92 o
  35   1   3     1194.66     1162.27     79.37 o
 -38   2   3      158.67       13.57     99.96 o
 -36   2   3      178.23      367.24     91.86 o
 -34   2   3      836.18      862.36     63.78 o
 -32   2   3      128.06       84.12     77.08 o
 -30   2   3      586.17      652.87     49.18 o
 -28   2   3      998.55     1000.31     54.30 o
 -26   2   3     3132.55     3010.13     74.38 o
 -24   2   3     3215.73     2882.83    102.45 o
 -22   2   3    21263.28    20859.87    446.00 o
 -20   2   3    44621.01    43426.06    611.71 o
 -18   2   3     6515.89     5934.47    120.94 o
 -16   2   3       23.40      -31.79     31.79 o
 -14   2   3    20835.98    21442.70    295.29 o
 -12   2   3    84286.72    91555.92   1117.37 o
 -10   2   3     4731.29     5760.73     93.16 o
  -8   2   3    22081.40    21969.31    270.18 o
  -6   2   3     4810.50     4182.73     99.89 o
  -4   2   3    46531.85    44682.92    510.36 o
  -2   2   3     3429.51     3056.45     47.50 o
   0   2   3    17041.30    16455.42    198.99 o
   2   2   3     4700.55     4670.28     73.97 o
   4   2   3    10307.47     8684.93    129.72 o
   6   2   3    12039.56    12924.29    210.21 o
   8   2   3      576.07      987.70     37.00 o
  10   2   3     4433.31     4484.15     63.03 o
  12   2   3    55463.27    56009.57    662.26 o
  14   2   3    25930.51    26425.32    289.50 o
  16   2   3      324.61      382.06     29.06 o
  18   2   3     8372.83     8345.13    136.88 o
  20   2   3      970.11     1040.00     42.30 o
  22   2   3    22148.21    21433.12    474.71 o
  24   2   3     1105.88     1159.45     50.92 o
  26   2   3     8619.51     8500.57    237.82 o
  28   2   3     2648.62     2776.24     77.00 o
  30   2   3      448.23      474.82     57.18 o
  32   2   3      298.27      324.00     60.90 o
  34   2   3     2170.11     2032.98     95.65 o
  36   2   3       27.12       -0.96     83.05 o
 -39   3   3      831.98      662.66    147.01 o
 -37   3   3       56.15      174.19     94.42 o
 -35   3   3     2757.39     2918.69    273.86 o
 -33   3   3     3111.27     3078.04    110.38 o
 -31   3   3      477.68      519.41     61.16 o
 -29   3   3     7510.82     7078.02    154.32 o
 -27   3   3     1115.22     1141.40     55.49 o
 -25   3   3      132.54      134.15     51.44 o
 -23   3   3     3919.00     4068.01     96.03 o
 -21   3   3     7771.64     7788.14    157.01 o
 -19   3   3     4153.69     4055.73     83.49 o
 -17   3   3       19.32      -34.55     34.55 o
 -15   3   3      709.47      561.72     46.23 o
 -13   3   3    24706.98    27066.04    367.27 o
 -11   3   3      482.83      664.18     44.93 o
  -9   3   3    25429.84    26679.15    360.73 o
  -7   3   3    23646.12    26260.94    338.85 o
  -5   3   3      469.41      295.93     29.20 o
  -3   3   3    22480.10    25139.75    303.49 o
  -1   3   3    54413.86    50830.22    597.39 o
   1   3   3     5120.24     6044.46     99.99 o
   3   3   3     6581.61     6704.62     96.85 o
   5   3   3     5156.27     5077.38     81.19 o
   7   3   3     4405.81     4880.46     70.57 o
   9   3   3     4251.77     3968.00     79.46 o
  11   3   3     1981.84     1555.81     39.74 o
  13   3   3     1680.63     1648.85     51.85 o
  15   3   3      197.19      174.77     30.52 o
  17   3   3       13.65       23.36     53.40 o
  19   3   3       20.58       14.00     31.93 o
  21   3   3     3414.50     3122.99    121.04 o
  23   3   3     8688.00     8609.94    204.69 o
  25   3   3    10600.14    10572.76    293.08 o
  27   3   3     2268.93     2073.18     70.83 o
  29   3   3       65.64       29.10     54.39 o
  31   3   3       98.24      119.42     60.71 o
  33   3   3     3146.94     3019.01    107.28 o
  35   3   3      236.12      328.36     82.84 o
 -38   4   3      162.74       72.69    122.03 o
 -36   4   3       17.61      -55.49    127.44 o
 -34   4   3     4344.32     4342.38    229.68 o
 -32   4   3     4329.24     4070.23    113.45 o
 -30   4   3       96.31      106.37     51.41 o
 -28   4   3      674.92      597.64     50.13 o
 -26   4   3     3430.19     2942.06     86.60 o
 -24   4   3      849.82      755.95     70.64 o
 -22   4   3     4254.23     4264.67    123.66 o
 -20   4   3      202.00      259.60     42.28 o
 -18   4   3       32.31       21.67     41.33 o
 -16   4   3    19256.57    19784.74    288.14 o
 -14   4   3    15348.51    15452.22    224.86 o
 -12   4   3    31357.53    32611.42    429.81 o
 -10   4   3       84.28        3.92     41.05 o
  -8   4   3    27690.85    27390.41    360.04 o
  -6   4   3     1936.33     2476.94    249.77 o
  -4   4   3    42831.44    41996.27    486.80 o
  -2   4   3    23101.11    27247.83    344.05 o
   0   4   3     2096.32     2081.20     51.36 o
   2   4   3    30229.18    26887.58    338.70 o
   4   4   3     6784.77     6878.14    105.88 o
   6   4   3     1449.97      995.84     44.44 o
   8   4   3    16846.20    16671.17    224.43 o
  10   4   3     5112.29     5115.83     77.28 o
  12   4   3       75.82      -18.24     28.62 o
  14   4   3    14342.76    14122.71    181.11 o
  16   4   3     1284.27     1188.05     40.73 o
  18   4   3       92.09      105.29     34.70 o
  20   4   3       43.90       40.27     36.80 o
  22   4   3      394.98      279.04     40.59 o
  24   4   3      336.99      316.83     44.39 o
  26   4   3     6842.57     6589.75    160.29 o
  28   4   3        0.10       56.71     70.66 o
  30   4   3     2326.23     2188.56    109.09 o
  32   4   3      183.79      192.95     67.50 o
  34   4   3    10277.33     9976.74    437.47 o
 -37   5   3      489.76      281.02    112.51 o
 -35   5   3        8.34      138.25     87.58 o
 -33   5   3       79.57       72.44     78.28 o
 -31   5   3     1404.43     1297.20     83.11 o
 -29   5   3      291.59      331.25     70.79 o
 -27   5   3     1431.66     1517.27    101.24 o
 -25   5   3     2861.58     2775.36     97.65 o
 -23   5   3     2709.35     2671.70    112.13 o
 -21   5   3     1509.38     1477.71     63.65 o
 -19   5   3      902.56     1018.42     64.90 o
 -17   5   3      683.61      675.77     53.60 o
 -15   5   3     5564.15     5506.55    122.42 o
 -13   5   3     9714.90    10117.31    179.43 o
 -11   5   3    19070.80    19356.49    268.93 o
  -9   5   3       20.74      -42.99     42.99 o
  -7   5   3     1217.50      971.23     41.16 o
  -5   5   3      121.09      141.50     37.56 o
  -3   5   3     9905.73     9718.01    145.05 o
  -1   5   3    19730.45    18449.41    243.73 o
   1   5   3      730.63      534.71     43.57 o
   3   5   3       31.46      -36.65     36.65 o
   5   5   3     2711.27     2309.62     54.94 o
   7   5   3     5859.46     6360.02    102.22 o
   9   5   3     1477.89     1294.39     44.45 o
  11   5   3     1461.08     1339.00     46.01 o
  13   5   3        1.94       73.69     35.70 o
  15   5   3     2281.87     2163.08     80.61 o
  17   5   3     1342.62     1144.11     45.43 o
  19   5   3       23.51       10.79     37.35 o
  21   5   3      156.00      150.82     42.43 o
  23   5   3     9592.20    10091.58    297.73 o
  25   5   3     1387.16     1414.65     64.21 o
  27   5   3     1262.59     1139.95     60.37 o
  29   5   3      397.93      298.79     61.82 o
  31   5   3      418.14      270.43     84.55 o
  33   5   3      656.68      552.09     89.43 o
 -36   6   3     5068.05     4595.88    307.25 o
 -34   6   3     2274.26     2108.22    124.46 o
 -32   6   3     3312.40     3148.48    176.71 o
 -30   6   3     7950.90     7810.44    221.75 o
 -28   6   3     7333.88     7506.82    223.28 o
 -26   6   3     8241.71     8401.98    255.73 o
 -24   6   3     1232.71     1146.19     66.79 o
 -22   6   3     3640.50     3557.32    124.70 o
 -20   6   3      905.00      916.53     62.66 o
 -18   6   3       74.56       59.73     51.74 o
 -16   6   3      243.63      289.74     53.35 o
 -14   6   3     1886.52     1860.92     64.45 o
 -12   6   3    12460.90    12360.66    187.53 o
 -10   6   3     1363.83     1542.03     50.58 o
  -8   6   3     1543.14     1572.11     77.27 o
  -6   6   3     2194.45     2058.21     58.78 o
  -4   6   3    17227.86    16313.78    227.24 o
  -2   6   3    15409.62    15224.13    209.84 o
   0   6   3     4682.68     4264.45     80.53 o
   2   6   3     2014.63     1928.53     55.33 o
   4   6   3    12566.13    12532.12    175.76 o
   6   6   3     7158.58     6857.90    111.24 o
   8   6   3     1543.54     1506.30     54.18 o
  10   6   3      842.64      726.00     45.59 o
  12   6   3      386.83      278.58     42.98 o
  14   6   3     5893.46     6129.30    213.20 o
  16   6   3        1.57       28.23     40.99 o
  18   6   3     2369.56     2267.82     67.53 o
  20   6   3      116.22       92.05     57.32 o
  22   6   3      589.45      561.63     52.93 o
  24   6   3       24.22       -9.74     45.22 o
  26   6   3     4582.37     4606.40    159.23 o
  28   6   3     9769.21     9804.57    340.84 o
  30   6   3     7558.39     6990.21    295.25 o
  32   6   3     1958.04     1699.79    112.66 o
 -33   7   3     3411.42     3030.22    161.07 o
 -31   7   3       16.71      -32.87     87.12 o
 -29   7   3     1028.41     1337.46    107.20 o
 -27   7   3    17574.85    18051.68    398.47 o
 -25   7   3    53483.64    57133.10   1065.46 o
 -23   7   3    33710.29    35955.55    673.37 o
 -21   7   3     1174.33     1023.48     67.04 o
 -19   7   3       46.21       12.72     57.33 o
 -17   7   3     8463.47     8549.61    158.45 o
 -15   7   3     8627.74     8953.44    156.23 o
 -13   7   3     4717.18     5274.79    107.56 o
 -11   7   3     1708.27     1843.08     66.77 o
  -9   7   3        8.70       15.52     47.16 o
  -7   7   3       27.39       73.19     43.45 o
  -5   7   3    10318.11    10959.94    170.85 o
  -3   7   3     5375.08     5528.99    102.67 o
  -1   7   3     5149.96     4726.43     92.02 o
   1   7   3    21697.77    21666.05    290.11 o
   3   7   3     9142.68     9337.04    150.13 o
   5   7   3     1951.69     2030.14     60.09 o
   7   7   3     6083.34     6280.30    152.04 o
   9   7   3    20671.05    20939.84    289.08 o
  11   7   3     7870.90     7786.47    177.02 o
  13   7   3     1168.33     1198.09     59.51 o
  15   7   3     1677.87     1676.63     84.34 o
  17   7   3     3915.75     3739.10    100.17 o
  19   7   3     6191.94     6320.18    164.36 o
  21   7   3     1631.79     1821.77     65.81 o
  23   7   3      207.77      104.15     52.26 o
  25   7   3     6322.19     6066.09    213.49 o
  27   7   3      967.60     1061.51     83.88 o
  29   7   3     2660.19     2498.68    144.35 o
  31   7   3    10070.84    10551.62    750.66 o
 -32   8   3     4985.05     5159.34    401.05 o
 -30   8   3      247.17      137.09    111.24 o
 -28   8   3     2718.11     2804.81    148.36 o
 -26   8   3      557.17      487.99    100.04 o
 -24   8   3     9416.75     9779.50    276.66 o
 -22   8   3     1803.82     1949.47     91.76 o
 -20   8   3        4.46      -61.07     61.07 o
 -18   8   3       23.05      -10.11     70.83 o
 -16   8   3    13615.71    14629.94    310.11 o
 -14   8   3    12447.97    12874.33    213.78 o
 -12   8   3     1868.49     1891.02     72.43 o
 -10   8   3     1102.71     1050.74     62.66 o
  -8   8   3     1153.28     1131.40     63.44 o
  -6   8   3       30.62       73.21     51.97 o
  -4   8   3      702.30      739.74     54.74 o
  -2   8   3      988.17     1040.98     57.41 o
   0   8   3     2302.22     1913.01     65.40 o
   2   8   3     2559.06     2255.53     68.25 o
   4   8   3      847.00      881.21     56.30 o
   6   8   3     7348.04     6896.05    140.24 o
   8   8   3     2775.42     2872.33    109.00 o
  10   8   3     4647.23     4369.19    116.02 o
  12   8   3     8179.11     7675.86    198.81 o
  14   8   3      422.40      318.53     70.89 o
  16   8   3      122.80      241.91     58.29 o
  18   8   3       41.68       -5.42     49.42 o
  20   8   3       67.75       74.72     52.71 o
  22   8   3     2201.76     1964.50     73.59 o
  24   8   3      409.52      311.06     64.06 o
  26   8   3        6.40        6.74     75.66 o
  28   8   3      485.91      620.01    101.79 o
 -29   9   3     3013.59     3182.68    161.57 o
 -27   9   3      267.75      375.67    117.01 o
 -25   9   3       30.94        3.63    108.61 o
 -23   9   3     6048.81     5868.57    241.82 o
 -21   9   3    10959.82    11294.07    260.87 o
 -19   9   3      589.86      592.26    101.68 o
 -17   9   3      952.87      933.42     74.15 o
 -15   9   3     1775.62     1659.32     84.05 o
 -13   9   3    21717.00    22803.40    447.78 o
 -11   9   3    23158.02    24091.49    360.55 o
  -9   9   3      249.39      380.72     60.44 o
  -7   9   3      484.44      544.88     61.88 o
  -5   9   3     6594.88     6992.50    137.80 o
  -3   9   3    22866.37    24016.71    358.05 o
  -1   9   3    19550.70    20491.94    305.96 o
   1   9   3     9493.87     9180.10    158.88 o
   3   9   3     7334.69     7109.00    137.50 o
   5   9   3    11951.74    11737.09    192.49 o
   7   9   3     7385.10     7329.84    138.34 o
   9   9   3    10902.41    10989.03    244.24 o
  11   9   3    10689.20    10638.34    301.25 o
  13   9   3    10717.08    10994.99    292.82 o
  15   9   3     2019.89     1968.32     84.62 o
  17   9   3     3910.92     3679.94    100.46 o
  19   9   3     9232.35     9351.39    309.54 o
  21   9   3     7927.29     8003.31    338.25 o
  23   9   3     5164.23     5440.00    238.77 o
  25   9   3     3198.18     3125.20    191.10 o
 -26  10   3      840.83      659.54    130.07 o
 -24  10   3     8032.08     8268.55    362.39 o
 -22  10   3     2408.16     2398.23    169.85 o
 -20  10   3      592.13      621.27    116.79 o
 -18  10   3     2617.30     2616.97    154.45 o
 -16  10   3    13616.95    13696.82    276.83 o
 -14  10   3    24050.11    24016.97    363.75 o
 -12  10   3     7207.49     7433.89    188.04 o
 -10  10   3      683.90      757.41     94.55 o
  -8  10   3     1286.26     1266.09     78.10 o
  -6  10   3    14286.31    14389.17    251.17 o
  -4  10   3    12145.77    12526.36    215.48 o
  -2  10   3        2.66       53.75     61.41 o
   0  10   3      988.73      803.16     72.71 o
   2  10   3      992.76      904.61     67.07 o
   4  10   3     2325.03     2253.24     85.78 o
   6  10   3      146.55      154.52     64.85 o
   8  10   3     1047.41     1084.21     71.93 o
  10  10   3      472.75      389.44     65.62 o
  12  10   3       76.51       23.36     64.66 o
  14  10   3       12.43      -40.65     66.77 o
  16  10   3      270.77      186.96     87.19 o
  18  10   3      779.55      845.61     85.53 o
  20  10   3     2017.01     2031.57    100.54 o
  22  10   3        8.24      -36.39     93.17 o
 -23  11   3      975.83      839.03    193.49 o
 -21  11   3     1417.43     1196.37    173.50 o
 -19  11   3     1682.56     1584.22    149.80 o
 -17  11   3      511.94      552.07    121.21 o
 -15  11   3     2052.48     2070.75    143.16 o
 -13  11   3       39.38       82.07    118.39 o
 -11  11   3      152.83      129.28     99.53 o
  -9  11   3        4.12       73.41     78.84 o
  -7  11   3      931.96      985.22     85.79 o
  -5  11   3      505.49      400.19     75.19 o
  -3  11   3     1814.87     1752.32     87.71 o
  -1  11   3        7.62        4.37     66.46 o
   1  11   3        2.99      -51.37     61.96 o
   3  11   3       11.93      -60.79     73.13 o
   5  11   3      868.09      856.80     80.74 o
   7  11   3     1146.58     1146.04     83.75 o
   9  11   3      165.48       51.69     81.05 o
  11  11   3      140.00      -25.62     84.50 o
  13  11   3      631.55      603.10     93.49 o
  15  11   3     1642.65     1653.31    148.94 o
  17  11   3      584.53      608.77    120.19 o
  19  11   3     1336.69     1444.10    144.17 o
 -16  12   3     5347.95     5090.15    275.86 o
 -14  12   3       81.14       -3.51    114.97 o
 -12  12   3      593.99      699.20    125.47 o
 -10  12   3      104.49       25.90    121.96 o
  -8  12   3     1394.27     1194.22    141.76 o
  -6  12   3     1912.57     1683.75    228.98 o
  -4  12   3      362.32      396.13    147.06 o
  -2  12   3      869.82      930.91    122.61 o
   0  12   3       20.03      137.51    121.25 o
   2  12   3     1007.13     1041.69    127.54 o
   4  12   3     3916.36     4049.20    214.58 o
   6  12   3        0.43      149.13    113.57 o
   8  12   3     2014.59     1869.98    155.52 o
  10  12   3      739.66      654.15    149.74 o
  12  12   3     5644.76     5587.60    240.85 o
  14  12   3      682.06      729.43    208.16 o
  -7  13   3     1673.04     1682.72    158.09 o
  -5  13   3     1647.91     1314.58    166.25 o
  -3  13   3      469.74      576.15    125.29 o
  -1  13   3      333.25      376.58    148.36 o
   1  13   3      897.13      660.56    133.50 o
   3  13   3     1059.60     1015.51    156.23 o
 -40   0   4      778.80      182.42    277.29 o
 -38   0   4      610.47      477.60    169.42 o
 -36   0   4     4216.65     3998.75    284.87 o
 -34   0   4    58479.00    66869.54   1502.78 o
 -32   0   4     8491.14     8812.71    266.78 o
 -30   0   4      264.37      319.99     98.05 o
 -28   0   4    16643.94    17536.22    537.13 o
 -26   0   4      208.32      157.29     68.20 o
 -24   0   4     1243.60     1499.58    129.86 o
 -22   0   4     1514.82     1696.85     90.46 o
 -20   0   4    21349.06    20474.99    416.40 o
 -18   0   4        6.64      -57.45     57.45 o
 -16   0   4      283.08      486.60     52.66 o
 -14   0   4    10759.79    10780.66    234.36 o
 -12   0   4    47408.67    48852.11    865.49 o
 -10   0   4    16557.29    15014.46    297.25 o
  -8   0   4    96944.18    92044.30   2560.78 o
  -6   0   4     9827.84    10479.19    392.29 o
  -4   0   4        2.32      -37.09     37.09 o
  -2   0   4     5651.50     4687.97    138.86 o
   0   0   4    33501.07    27861.35    611.21 o
   2   0   4       14.05      -57.60     57.60 o
   4   0   4   245736.00   268749.38   6118.12 o
   6   0   4    42874.50    41556.64    940.24 o
   8   0   4     2524.26     3472.54     93.81 o
  10   0   4    48385.25    48642.75    746.67 o
  12   0   4     5405.46     6462.33    106.88 o
  14   0   4     7043.59     7034.90    116.22 o
  16   0   4     5610.51     5805.05    132.51 o
  18   0   4      870.25      848.35     59.57 o
  20   0   4    12015.85    12313.05    214.59 o
  22   0   4    17662.08    18210.11    319.21 o
  24   0   4     5911.42     6377.70    231.21 o
  26   0   4    21166.36    22028.46    405.68 o
  28   0   4      391.97      481.77     63.84 o
  30   0   4       10.30       11.50     69.57 o
  32   0   4       29.51       64.16     77.03 o
  34   0   4     3824.13     3931.58    165.65 o
 -39   1   4       14.03     -107.96    107.96 o
 -37   1   4     1482.92     1689.91    247.08 o
 -35   1   4       87.61      129.66     73.68 o
 -33   1   4     9946.46    10599.22    283.52 o
 -31   1   4    21281.79    23478.53    382.31 o
 -29   1   4     3898.05     4031.83    108.67 o
 -27   1   4     3576.73     3609.96     89.72 o
 -25   1   4     3807.94     3485.44     81.22 o
 -23   1   4    22516.92    22620.46    350.10 o
 -21   1   4    19541.40    20001.03    364.61 o
 -19   1   4     1347.71     1092.42     43.79 o
 -17   1   4     6486.95     5572.47    117.25 o
 -15   1   4     6301.72     5939.85    100.88 o
 -13   1   4        3.60       47.19     29.21 o
 -11   1   4    16094.54    16471.74    228.31 o
  -9   1   4    20627.73    20115.84    298.27 o
  -7   1   4    26667.96    26161.49    433.97 o
  -5   1   4    53058.36    55227.98   1086.16 o
  -3   1   4      177.39      180.60     18.65 o
  -1   1   4    18160.58    17261.18    340.63 o
   1   1   4     7943.35     7574.46    146.09 o
   3   1   4    51067.84    46866.57    882.60 o
   5   1   4     2447.18     3016.19    170.74 o
   7   1   4    12604.54    14191.33    207.60 o
   9   1   4      237.21      360.49     20.05 o
  11   1   4    14826.83    13767.99    146.89 o
  13   1   4      870.06      807.26     31.92 o
  15   1   4    15127.28    14702.60    171.21 o
  17   1   4    39194.20    40044.36    427.10 o
  19   1   4      846.45      854.52     36.19 o
  21   1   4      449.79      361.83     33.61 o
  23   1   4       37.34       23.55     34.64 o
  25   1   4      706.66      687.69     41.87 o
  27   1   4        1.31      -39.13     43.24 o
  29   1   4     2083.59     2068.80     74.70 o
  31   1   4      122.05       90.46     52.75 o
  33   1   4      308.99      316.04     62.21 o
  35   1   4     3039.55     2862.03    156.51 o
 -38   2   4      858.24      776.61    137.77 o
 -36   2   4      285.41      197.29    109.04 o
 -34   2   4     2908.34     3043.49     97.31 o
 -32   2   4     2731.12     2934.91    100.47 o
 -30   2   4     1538.48     1539.76     60.55 o
 -28   2   4     2329.55     2155.75     64.21 o
 -26   2   4    25633.54    25005.23    326.94 o
 -24   2   4      760.47      656.10     49.02 o
 -22   2   4     7139.08     7002.29    187.33 o
 -20   2   4    32303.96    30585.16    564.19 o
 -18   2   4     5289.72     5053.96     89.50 o
 -16   2   4    13357.98    13277.15    182.03 o
 -14   2   4      761.09      814.61     46.40 o
 -12   2   4     5339.38     5542.70    103.64 o
 -10   2   4    22354.84    25998.88    342.57 o
  -8   2   4     3676.35     5075.47     79.78 o
  -6   2   4     8667.92     6583.09    130.39 o
  -4   2   4     8524.48     8748.42    147.56 o
  -2   2   4     4232.36     3930.98     59.14 o
   0   2   4     7435.27     6601.04    112.98 o
   2   2   4    30909.60    31404.29    506.05 o
   4   2   4     2462.33     2310.67     61.21 o
   6   2   4     4812.70     5161.90    163.72 o
   8   2   4      104.96      177.21     35.66 o
  10   2   4     3905.90     4371.58     65.48 o
  12   2   4     3016.72     2737.01     50.92 o
  14   2   4     2658.54     2855.43     79.72 o
  16   2   4     1312.30     1179.04     35.75 o
  18   2   4    19727.08    19351.01    269.66 o
  20   2   4      688.83      684.83     40.18 o
  22   2   4     2684.08     2709.28     97.09 o
  24   2   4       75.47       34.22     39.35 o
  26   2   4     6006.48     5796.41    146.72 o
  28   2   4    13179.51    13887.06    283.91 o
  30   2   4     8012.95     8161.80    186.54 o
  32   2   4      534.52      446.34     65.74 o
  34   2   4      508.95      387.85     97.23 o
 -39   3   4      162.47      201.70    125.96 o
 -37   3   4      786.92      656.97    112.68 o
 -35   3   4      397.62      367.24    102.35 o
 -33   3   4     4689.91     4782.89    136.78 o
 -31   3   4      244.59      146.98     55.73 o
 -29   3   4      566.07      507.53     58.58 o
 -27   3   4      530.69      584.38     47.33 o
 -25   3   4     8980.23     8547.76    226.82 o
 -23   3   4    32548.31    32330.38    683.47 o
 -21   3   4      413.73      503.27     43.84 o
 -19   3   4     5345.59     5114.34    100.65 o
 -17   3   4       98.98      101.90     45.00 o
 -15   3   4     8013.62     7399.82    126.40 o
 -13   3   4     9223.30    10715.14    222.73 o
 -11   3   4     6072.06     5988.15    111.90 o
  -9   3   4    15534.76    14665.70    205.13 o
  -7   3   4        3.82      434.76     56.69 o
  -5   3   4     3378.76     4260.21     75.69 o
  -3   3   4    12387.31    12751.03    196.01 o
  -1   3   4    19867.37    20854.65    305.18 o
   1   3   4     1127.42     1433.09     39.19 o
   3   3   4      132.59      322.26     27.22 o
   5   3   4       42.94      125.40     37.10 o
   7   3   4      264.22      305.15     26.56 o
   9   3   4     2352.69     2539.51     49.97 o
  11   3   4     1280.13     1163.63     34.98 o
  13   3   4     1219.96     1145.70     35.08 o
  15   3   4    31907.59    32871.56    393.94 o
  17   3   4     7027.77     6855.90    164.19 o
  19   3   4     1124.03     1045.65     41.58 o
  21   3   4      856.05      904.04     56.63 o
  23   3   4     5118.10     4953.33    168.74 o
  25   3   4    19976.82    20703.45    457.88 o
  27   3   4     4966.00     4879.47    150.17 o
  29   3   4        0.17      -18.53     73.09 o
  31   3   4     1826.13     1765.34     79.13 o
  33   3   4      152.23      167.87     69.53 o
 -38   4   4     1052.46      937.98    118.02 o
 -36   4   4       33.06      -33.09     90.54 o
 -34   4   4     1019.04      928.05    108.90 o
 -32   4   4     6018.81     5689.14    181.60 o
 -30   4   4     6167.65     5882.35    186.94 o
 -28   4   4     7077.58     6598.14    202.05 o
 -26   4   4     7643.37     7653.92    211.29 o
 -24   4   4    25691.94    26906.64    587.29 o
 -22   4   4    19909.32    20403.70    336.57 o
 -20   4   4    19905.39    20449.44    295.40 o
 -18   4   4    21776.71    21339.71    304.60 o
 -16   4   4     7962.05     7904.84    137.85 o
 -14   4   4     9189.65     9584.27    156.82 o
 -12   4   4    50554.45    53207.76    670.45 o
 -10   4   4    36711.75    37251.66    485.40 o
  -8   4   4    20007.51    19869.86    250.87 o
  -6   4   4     8831.86     8052.17    147.45 o
  -4   4   4    11105.80    11034.37    148.73 o
  -2   4   4    19956.52    20151.57    247.26 o
   0   4   4    34463.48    33077.84    386.24 o
   2   4   4    35908.85    35835.01    421.61 o
   4   4   4    62304.32    61875.83    697.76 o
   6   4   4    56122.03    56060.47    637.24 o
   8   4   4    38749.37    37343.67    420.76 o
  10   4   4     8011.18     7227.38    100.93 o
  12   4   4     7512.34     7505.76    105.69 o
  14   4   4    17046.29    16869.95    271.81 o
  16   4   4    32636.26    34084.75    468.58 o
  18   4   4    11260.39    11507.53    284.60 o
  20   4   4      108.94      181.37     40.55 o
  22   4   4      465.03      601.65     55.30 o
  24   4   4    14800.41    15112.48    356.82 o
  26   4   4     1587.47     1499.32     81.93 o
  28   4   4      361.66      381.07     51.18 o
  30   4   4      742.93      850.82     75.07 o
  32   4   4     8566.71     8001.12    346.25 o
 -37   5   4     1413.19     1374.62    132.57 o
 -35   5   4     1889.39     1991.94    137.67 o
 -33   5   4     2043.71     1727.57    103.71 o
 -31   5   4     2012.41     1669.43     87.52 o
 -29   5   4        3.70       46.72     55.34 o
 -27   5   4      117.00       63.60     59.47 o
 -25   5   4      391.62      402.98     55.15 o
 -23   5   4      929.74     1088.34     58.53 o
 -21   5   4     7287.10     7127.91    138.45 o
 -19   5   4     5264.67     5323.86    109.96 o
 -17   5   4       52.07       -7.19     44.42 o
 -15   5   4     3188.37     3016.09     73.25 o
 -13   5   4     9913.88     9919.09    159.27 o
 -11   5   4     4492.35     4713.71     92.48 o
  -9   5   4       75.61      -29.19     32.86 o
  -7   5   4      594.58      527.09     34.72 o
  -5   5   4     3183.67     3100.40     61.75 o
  -3   5   4     4419.68     3972.95     71.09 o
  -1   5   4       42.38      -30.27     30.27 o
   1   5   4      775.16      744.96     35.70 o
   3   5   4     2837.89     2358.54     55.51 o
   5   5   4     2238.30     1763.84     46.11 o
   7   5   4     5855.69     5269.91     88.75 o
   9   5   4     1708.89     1600.12     47.16 o
  11   5   4     7492.05     7593.57    110.45 o
  13   5   4      802.03      779.60     38.84 o
  15   5   4     3536.05     3554.74     74.32 o
  17   5   4    17936.15    18442.08    310.68 o
  19   5   4    16557.19    17240.60    394.36 o
  21   5   4       41.10       82.92     42.99 o
  23   5   4     4277.48     4296.21    122.53 o
  25   5   4     1771.17     1616.09     71.32 o
  27   5   4     7145.59     6925.96    227.58 o
  29   5   4     1939.94     1829.24    152.59 o
  31   5   4       32.01      -68.48     68.48 o
 -34   6   4     4646.56     4269.70    164.06 o
 -32   6   4      365.13      208.36     88.59 o
 -30   6   4      105.60      -75.27     79.89 o
 -28   6   4      349.41      457.93     64.66 o
 -26   6   4     2459.75     2493.86     83.67 o
 -24   6   4     4817.40     5019.67    141.78 o
 -22   6   4     1806.67     1738.76     78.19 o
 -20   6   4     3824.23     4213.89    107.22 o
 -18   6   4     2323.02     2714.28     82.07 o
 -16   6   4     1685.08     1652.66     68.23 o
 -14   6   4     4452.03     4654.22     98.31 o
 -12   6   4     1850.60     1607.86     58.51 o
 -10   6   4    16240.79    16973.92    246.42 o
  -8   6   4      587.26      670.78     62.90 o
  -6   6   4       24.17       59.62     34.49 o
  -4   6   4        5.15      -14.71     35.07 o
  -2   6   4        5.23      -29.82     35.59 o
   0   6   4     4860.09     4747.22     83.32 o
   2   6   4     6443.24     6525.42    107.46 o
   4   6   4      134.78      153.39     36.48 o
   6   6   4     1438.56     1304.21     47.27 o
   8   6   4      217.99      335.45     40.71 o
  10   6   4    20745.85    20596.61    278.03 o
  12   6   4    13356.95    13136.63    203.64 o
  14   6   4      167.96      115.91     40.52 o
  16   6   4     1433.60     1565.53     57.28 o
  18   6   4     1455.21     1526.37     60.53 o
  20   6   4    10604.35    10713.85    209.52 o
  22   6   4     5802.81     5665.30    168.92 o
  24   6   4     1247.59     1310.39     64.14 o
  26   6   4      154.30      103.41     58.14 o
  28   6   4        2.99       25.73     64.41 o
  30   6   4     2669.22     2476.21    117.76 o
 -33   7   4       13.62      188.49    139.35 o
 -31   7   4      442.03      398.02     92.72 o
 -29   7   4      782.69      780.15    107.38 o
 -27   7   4      174.28      148.20     62.29 o
 -25   7   4       11.97      -34.31     64.41 o
 -23   7   4      378.18      311.84     63.86 o
 -21   7   4     1025.09     1001.81     66.37 o
 -19   7   4       47.69       45.13     60.30 o
 -17   7   4     1171.41     1307.91     71.76 o
 -15   7   4       54.48      120.52     53.14 o
 -13   7   4     4221.01     4117.92     97.77 o
 -11   7   4     2948.08     2823.20     67.49 o
  -9   7   4     3738.17     3533.76     85.31 o
  -7   7   4     3520.67     3531.24     76.70 o
  -5   7   4      217.95      258.45     41.64 o
  -3   7   4     8011.13     8440.21    132.43 o
  -1   7   4     5109.06     5348.60     99.42 o
   1   7   4     4236.15     4065.22     84.99 o
   3   7   4     1216.53     1406.24     57.02 o
   5   7   4     1021.49      976.10     51.17 o
   7   7   4      192.33      471.07     48.77 o
   9   7   4     3295.22     3308.91     79.10 o
  11   7   4        0.42       17.87     56.29 o
  13   7   4     5326.54     5235.34    106.26 o
  15   7   4     3039.65     2954.21     77.84 o
  17   7   4      510.38      508.60     49.15 o
  19   7   4        0.34       46.58     46.28 o
  21   7   4     2731.96     2595.25    104.67 o
  23   7   4     6127.87     6695.50    231.86 o
  25   7   4       20.08        2.97     61.47 o
  27   7   4      122.74      168.51     69.05 o
  29   7   4       84.23       40.64     95.46 o
 -32   8   4      328.18       92.15    136.20 o
 -30   8   4       18.59      -90.59     90.59 o
 -28   8   4     5958.55     5789.47    254.54 o
 -26   8   4     9440.27     9883.94    292.07 o
 -24   8   4       66.05      -24.26     70.68 o
 -22   8   4      656.25      587.80     70.73 o
 -20   8   4      203.76      278.48     62.93 o
 -18   8   4    17164.55    18054.48    348.26 o
 -16   8   4    13969.01    14851.17    255.32 o
 -14   8   4     1830.97     1868.82     76.05 o
 -12   8   4      822.86      834.83     51.91 o
 -10   8   4     1407.58     1400.78     60.27 o
  -8   8   4       73.58      143.16     69.56 o
  -6   8   4     4835.01     5107.97    105.45 o
  -4   8   4      975.48      950.46     60.17 o
  -2   8   4     1472.96     1515.99     66.32 o
   0   8   4     3312.31     3527.62     84.12 o
   2   8   4     2369.70     2316.20     70.55 o
   4   8   4     6651.82     6355.17    124.29 o
   6   8   4     1677.25     1651.68     65.22 o
   8   8   4     8233.44     8124.64    144.48 o
  10   8   4     2694.62     2625.42    118.82 o
  12   8   4      423.53      451.51     57.69 o
  14   8   4     4297.96     4192.45    107.56 o
  16   8   4      874.11      902.48     80.93 o
  18   8   4     6377.04     6349.62    176.05 o
  20   8   4        2.56       28.45     54.97 o
  22   8   4     2693.14     2865.18    141.25 o
  24   8   4     2593.24     2611.30    127.55 o
  26   8   4       13.91      -91.59     91.59 o
 -29   9   4     5578.23     5403.35    261.29 o
 -27   9   4     2539.55     2537.32    175.03 o
 -25   9   4      179.84      103.70    127.00 o
 -23   9   4     2375.13     2485.92    163.55 o
 -21   9   4      114.75       89.93     82.75 o
 -19   9   4     1378.29     1433.55     86.40 o
 -17   9   4       26.95       85.76     65.37 o
 -15   9   4     5183.60     4925.81    149.11 o
 -13   9   4    18919.64    19684.67    316.96 o
 -11   9   4      275.69      270.99     61.85 o
  -9   9   4       32.14       70.00     51.88 o
  -7   9   4      222.90      216.19     51.36 o
  -5   9   4      899.02      842.03     62.12 o
  -3   9   4     1043.73     1000.54     61.34 o
  -1   9   4    10730.99    10944.12    181.66 o
   1   9   4      508.92      388.60     53.90 o
   3   9   4        5.40       30.58     58.78 o
   5   9   4     2539.29     2325.98     78.55 o
   7   9   4       96.23       51.36     58.84 o
   9   9   4      521.13      541.91     62.59 o
  11   9   4     1563.85     1543.54     73.30 o
  13   9   4     3487.89     3397.47    108.84 o
  15   9   4      111.36      221.87     60.67 o
  17   9   4     4315.51     4009.45     99.05 o
  19   9   4     7002.94     7254.43    214.89 o
  21   9   4     8256.91     8510.12    444.84 o
  23   9   4     1134.23      947.58     94.22 o
  25   9   4     1401.89     1102.77    112.77 o
 -26  10   4      414.20      180.70    150.61 o
 -24  10   4    10846.00    11348.22    378.61 o
 -22  10   4     5549.82     5204.73    415.38 o
 -20  10   4      668.24      623.75    126.24 o
 -18  10   4      708.42      852.18    191.77 o
 -16  10   4     2160.69     2276.86    107.74 o
 -14  10   4     3441.94     3429.80    120.78 o
 -12  10   4      261.90      161.84     57.39 o
 -10  10   4     1116.52     1086.60     68.25 o
  -8  10   4     1063.07     1019.64     70.02 o
  -6  10   4       11.48      -30.31     67.11 o
  -4  10   4     4005.20     3881.25    106.94 o
  -2  10   4      735.11      786.94     65.38 o
   0  10   4     1868.18     1837.34     76.70 o
   2  10   4     1650.40     1646.22     78.00 o
   4  10   4       19.04      -17.44     62.02 o
   6  10   4      979.76      938.51     70.94 o
   8  10   4     5295.75     5154.12    126.97 o
  10  10   4     7346.58     7423.26    194.94 o
  12  10   4     3925.48     4038.52    125.91 o
  14  10   4      367.04      427.50     75.43 o
  16  10   4      805.93      908.54    121.22 o
  18  10   4      983.76     1063.97     96.17 o
  20  10   4     1176.33     1197.28    102.27 o
 -21  11   4      199.51      -36.32    142.01 o
 -19  11   4     2086.97     2001.35    158.34 o
 -17  11   4      343.23      270.71    120.51 o
 -15  11   4     2789.37     2554.80    157.64 o
 -13  11   4        2.45      -79.51    139.81 o
 -11  11   4      716.11      640.28     85.44 o
  -9  11   4       16.69      -92.37     92.37 o
  -7  11   4     4808.65     4791.27    153.24 o
  -5  11   4     1813.17     1703.05     92.33 o
  -3  11   4     4535.15     4371.73    124.99 o
  -1  11   4     1505.13     1464.77     88.99 o
   1  11   4      887.87      817.45     76.33 o
   3  11   4     2576.59     2380.23    118.60 o
   5  11   4     1414.80     1394.24     93.53 o
   7  11   4    34061.13    37184.98    931.21 o
   9  11   4     3671.00     3695.55    141.19 o
  11  11   4     1997.38     2173.71    120.94 o
  13  11   4     2416.52     2089.22    118.30 o
  15  11   4      156.67       47.06    113.81 o
  17  11   4      342.75      186.89    151.18 o
 -16  12   4      536.02      240.43    146.73 o
 -14  12   4     1852.32     1671.81    156.50 o
 -12  12   4     6905.05     6694.98    325.38 o
 -10  12   4     2271.36     2282.11    165.21 o
  -8  12   4     2268.15     2363.16    166.26 o
  -6  12   4     6767.40     6744.16    219.64 o
  -4  12   4    10900.38    11468.81    378.75 o
  -2  12   4    12375.09    12793.78    398.97 o
   0  12   4     2506.19     2634.02    189.14 o
   2  12   4     1721.53     1671.16    150.25 o
   4  12   4     5594.26     5668.00    229.90 o
   6  12   4     2978.95     3093.39    174.25 o
   8  12   4      247.00      395.03    119.30 o
  10  12   4        4.92      133.20    120.54 o
  12  12   4     2429.16     2429.18    183.47 o
 -39   1   5    12791.30    13954.25    476.70 o
 -37   1   5     7415.95     7703.68    308.16 o
 -35   1   5     2495.51     2462.20    149.95 o
 -33   1   5      745.66      696.94     63.32 o
 -31   1   5     2490.18     2719.12    101.33 o
 -29   1   5     9649.84    10358.84    199.30 o
 -27   1   5     6667.37     6862.85    140.74 o
 -25   1   5    22172.54    23564.28    343.55 o
 -23   1   5     2673.93     2502.55     91.58 o
 -21   1   5     6861.81     7027.53    187.54 o
 -19   1   5      129.98       12.51     41.17 o
 -17   1   5     1329.67     1194.34     49.52 o
 -15   1   5     4645.25     4829.46     91.90 o
 -13   1   5    12438.87    12005.65    213.55 o
 -11   1   5     9740.75    10605.57    158.11 o
  -9   1   5    36004.67    38386.97    626.01 o
  -7   1   5     1823.46     2510.62     54.50 o
  -5   1   5    40442.28    42479.75    715.74 o
  -3   1   5    22821.62    21816.60    346.27 o
  -1   1   5    11583.95    12861.93    204.74 o
   1   1   5    19524.63    18326.66    406.00 o
   3   1   5     3998.90     4845.77     71.95 o
   5   1   5    23454.63    25286.92    315.99 o
   7   1   5    14583.09    13941.05    281.75 o
   9   1   5     3184.82     3184.79     50.50 o
  11   1   5       45.89      -22.90     22.90 o
  13   1   5    16469.61    16616.86    233.59 o
  15   1   5       75.31       64.21     23.68 o
  17   1   5    28387.74    27863.96    298.25 o
  19   1   5    11066.11    10558.89    175.76 o
  21   1   5      146.65      103.97     33.04 o
  23   1   5      463.76      480.70     38.74 o
  25   1   5     2283.00     2222.82     61.92 o
  27   1   5     4773.49     4611.36     97.33 o
  29   1   5     1463.35     1617.25     93.35 o
  31   1   5     5478.18     5449.98    129.31 o
  33   1   5     1315.51     1117.39     83.35 o
 -38   2   5     1962.14     2079.16    216.35 o
 -36   2   5     3614.04     3920.52    197.49 o
 -34   2   5       85.33      144.61     63.97 o
 -32   2   5     1842.65     1880.25     82.49 o
 -30   2   5    10800.83    11162.66    197.76 o
 -28   2   5     1781.26     1819.56     73.45 o
 -26   2   5       55.94       74.16     44.65 o
 -24   2   5     4240.96     4201.78    137.20 o
 -22   2   5    26879.67    26784.86    401.97 o
 -20   2   5    20643.28    20163.25    382.43 o
 -18   2   5     9918.80    10535.73    153.73 o
 -16   2   5      218.09      119.30     30.86 o
 -14   2   5     5746.48     5349.38    124.11 o
 -12   2   5    28614.61    29131.02    479.75 o
 -10   2   5        6.44      -31.64     31.64 o
  -8   2   5     9749.68     9423.00    139.55 o
  -6   2   5     6191.50     7311.87     99.86 o
  -4   2   5    94483.17    96172.20   1009.85 o
  -2   2   5    17325.41    18804.64    275.27 o
   0   2   5    14464.96    13332.90    235.93 o
   2   2   5     1484.86     1678.16     39.45 o
   4   2   5    55687.55    55346.35    877.83 o
   6   2   5    24347.02    25623.46    412.05 o
   8   2   5     2784.35     2671.41     49.51 o
  10   2   5    16538.76    15646.12    190.14 o
  12   2   5    12773.95    12531.33    181.18 o
  14   2   5     2110.20     2086.87     41.84 o
  16   2   5     1264.27     1092.02     34.09 o
  18   2   5     1093.28      978.16     54.23 o
  20   2   5    17206.45    17598.52    366.46 o
  22   2   5     6332.51     6089.20    209.65 o
  24   2   5      541.52      494.07     42.14 o
  26   2   5       39.89       30.64     43.08 o
  28   2   5     1111.93      978.65     57.18 o
  30   2   5     6285.82     6188.44    199.31 o
  32   2   5     3982.88     3709.56    155.72 o
 -39   3   5      123.68       28.03    181.91 o
 -37   3   5      224.52      229.62    110.11 o
 -35   3   5      236.33      144.14    105.10 o
 -33   3   5     2747.21     2653.37    103.21 o
 -31   3   5     7921.95     7570.41    190.07 o
 -29   3   5      193.53      283.66     63.40 o
 -27   3   5     1496.71     1280.16     54.28 o
 -25   3   5     3706.85     3379.58     84.27 o
 -23   3   5       63.15        3.98     40.67 o
 -21   3   5     2149.85     2000.77     61.33 o
 -19   3   5      658.78      652.54     39.70 o
 -17   3   5      742.61      748.21     40.93 o
 -15   3   5     1314.62     1335.00     56.99 o
 -13   3   5      304.08      130.33     38.23 o
 -11   3   5    11012.81    11985.48    167.89 o
  -9   3   5       39.19      -33.00     33.00 o
  -7   3   5      112.75      127.28     28.37 o
  -5   3   5      855.99     1030.71     35.86 o
  -3   3   5      467.28      481.95     33.20 o
  -1   3   5     3537.56     3563.23     55.41 o
   1   3   5     2109.95     1503.23     35.94 o
   3   3   5      635.07      655.07     32.18 o
   5   3   5    18724.49    19642.21    304.42 o
   7   3   5     1114.39      753.74     32.18 o
   9   3   5      678.04      654.43     37.96 o
  11   3   5      543.78      620.29     27.36 o
  13   3   5      862.89      792.24     33.25 o
  15   3   5      480.12      538.34     32.34 o
  17   3   5     2058.76     1827.03     58.46 o
  19   3   5     8606.26     8459.87    169.76 o
  21   3   5     3710.43     3750.56    123.27 o
  23   3   5       21.70       90.69     40.25 o
  25   3   5     1540.64     1466.82     81.82 o
  27   3   5     2719.80     2601.12     86.81 o
  29   3   5     1130.22      988.03     63.36 o
  31   3   5     1676.34     1534.66    102.03 o
  33   3   5      314.66      298.93     91.65 o
 -38   4   5       31.74      -13.36    120.37 o
 -36   4   5     5142.87     4901.81    193.16 o
 -34   4   5     8176.98     8342.06    267.66 o
 -32   4   5      375.50      352.39     68.02 o
 -30   4   5     5035.36     4431.51    103.72 o
 -28   4   5     9490.27     9050.03    187.02 o
 -26   4   5      974.50      938.97     66.38 o
 -24   4   5     4770.81     4520.40    111.76 o
 -22   4   5     2726.59     2570.13     73.20 o
 -20   4   5     7705.92     7907.80    144.98 o
 -18   4   5     6193.64     6543.80    123.74 o
 -16   4   5     1666.68     1441.93     56.07 o
 -14   4   5     1720.09     1796.40     58.20 o
 -12   4   5       92.42      -35.27     35.27 o
 -10   4   5    25314.73    26810.97    355.75 o
  -8   4   5     3871.26     4085.16     82.73 o
  -6   4   5     1216.09     1094.10     42.02 o
  -4   4   5     2616.08     2842.71     57.05 o
  -2   4   5    10284.98    10520.05    146.34 o
   0   4   5    15079.68    14349.53    185.16 o
   2   4   5     6125.58     5586.57     87.79 o
   4   4   5    12465.17    11562.59    142.68 o
   6   4   5     5660.40     5313.00     77.41 o
   8   4   5     1862.69     1670.10     47.81 o
  10   4   5      346.22      337.42     29.17 o
  12   4   5     4530.76     4446.48    103.13 o
  14   4   5     2539.35     2526.08     60.90 o
  16   4   5      228.97      242.77     35.83 o
  18   4   5      906.72      934.31     48.90 o
  20   4   5    11291.43    11641.17    292.00 o
  22   4   5     5750.15     5678.06    169.92 o
  24   4   5     3225.38     3091.01     87.44 o
  26   4   5       10.66      -45.01     45.01 o
  28   4   5      213.43      186.69     55.21 o
  30   4   5     1279.61     1107.63     90.19 o
  32   4   5      874.36      804.51     95.43 o
 -37   5   5      474.62      569.16    141.52 o
 -35   5   5      267.37      138.70    107.17 o
 -33   5   5     2553.43     2209.93    183.59 o
 -31   5   5    17822.14    18001.16    606.87 o
 -29   5   5     1402.87     1150.64     70.45 o
 -27   5   5       91.11       54.16     57.05 o
 -25   5   5      582.46      632.21     55.58 o
 -23   5   5     2503.41     2321.35     85.80 o
 -21   5   5      263.96      161.21     57.61 o
 -19   5   5     5343.07     5279.17    110.30 o
 -17   5   5     6020.23     5918.64    115.61 o
 -15   5   5      816.98     1085.81     56.56 o
 -13   5   5       10.54       56.09     45.09 o
 -11   5   5      715.13      555.45     47.41 o
  -9   5   5     2999.88     3325.75     66.42 o
  -7   5   5     3263.36     2847.53     64.31 o
  -5   5   5     7878.11     7948.85    117.78 o
  -3   5   5     3291.79     3382.23     63.67 o
  -1   5   5     8983.36     8897.33    134.56 o
   1   5   5    11683.40    11567.78    163.59 o
   3   5   5    21655.92    21615.70    266.38 o
   5   5   5     4280.90     4195.28     76.06 o
   7   5   5     7259.52     7636.23    107.78 o
   9   5   5     1505.71     1460.04     43.08 o
  11   5   5      603.15      685.23     38.83 o
  13   5   5     1457.57     1500.74     50.82 o
  15   5   5     3618.18     3552.37    101.72 o
  17   5   5     2858.64     2690.01     68.10 o
  19   5   5     1323.23     1226.31     49.08 o
  21   5   5      205.19      252.75     43.54 o
  23   5   5     2273.31     2355.61     94.40 o
  25   5   5     6490.68     6205.24    229.03 o
  27   5   5     1344.38     1300.63     84.06 o
  29   5   5     3410.31     3001.79    158.31 o
  31   5   5     2421.53     2183.52    119.01 o
 -34   6   5      352.91      260.51    118.07 o
 -32   6   5     1764.52     1647.29    121.64 o
 -30   6   5      307.18      273.04    107.37 o
 -28   6   5      699.27      620.96     67.95 o
 -26   6   5       46.63      168.05     66.20 o
 -24   6   5      285.40      311.87     62.76 o
 -22   6   5     1858.04     2065.33     81.84 o
 -20   6   5     1999.39     2003.17     78.28 o
 -18   6   5     2378.62     2212.32     78.41 o
 -16   6   5     3811.54     3972.97    112.36 o
 -14   6   5    15308.01    16557.39    253.60 o
 -12   6   5    17131.33    17743.28    259.41 o
 -10   6   5     7430.21     7180.15    129.46 o
  -8   6   5     5969.66     6031.92    101.01 o
  -6   6   5    20908.46    21669.89    278.37 o
  -4   6   5     5525.08     5766.80     96.84 o
  -2   6   5     3031.46     2922.59     66.78 o
   0   6   5     1810.48     1906.49     52.35 o
   2   6   5    15248.97    15897.17    208.94 o
   4   6   5    10871.92    10679.70    153.85 o
   6   6   5      179.34      208.56     40.34 o
   8   6   5     1947.54     1882.36     83.16 o
  10   6   5        3.16       -3.44     35.97 o
  12   6   5     9452.72     9361.45    136.12 o
  14   6   5    13221.12    13560.60    268.92 o
  16   6   5    10138.67    10717.67    253.13 o
  18   6   5     3244.80     3400.90    126.82 o
  20   6   5     7222.70     7787.78    133.82 o
  22   6   5     8153.26     8258.35    260.41 o
  24   6   5     3145.64     3078.98    141.08 o
  26   6   5     2563.44     2547.99    136.54 o
  28   6   5     2245.58     1997.24     95.39 o
 -33   7   5     1401.28     1568.58    178.86 o
 -31   7   5     1388.20     1313.46    109.21 o
 -29   7   5       97.93      132.76     99.23 o
 -27   7   5        8.88       32.90     74.45 o
 -25   7   5     4702.26     4854.84    197.47 o
 -23   7   5     6159.88     6484.55    205.00 o
 -21   7   5    11917.22    12231.16    249.56 o
 -19   7   5     5462.34     5654.04    138.99 o
 -17   7   5     8245.97     8591.03    160.76 o
 -15   7   5      133.32      151.76     56.47 o
 -13   7   5      100.89       78.34     55.96 o
 -11   7   5     4746.61     4465.34     88.49 o
  -9   7   5     8068.92     8095.10    144.96 o
  -7   7   5     3774.60     4100.22     90.64 o
  -5   7   5     5230.99     4866.41     96.96 o
  -3   7   5     9674.68     9311.83    143.53 o
  -1   7   5     4470.90     4354.13     90.39 o
   1   7   5    15354.64    15033.54    201.14 o
   3   7   5     3716.43     3922.43     80.33 o
   5   7   5      499.42      485.24     45.18 o
   7   7   5     1455.71     1506.26     55.66 o
   9   7   5    18528.08    18144.77    305.91 o
  11   7   5    17844.09    18326.47    265.28 o
  13   7   5     2098.66     2214.57    109.05 o
  15   7   5        6.30       96.89     46.91 o
  17   7   5     2190.40     2377.06     73.49 o
  19   7   5     3933.61     4011.74    129.23 o
  21   7   5       98.96      -40.82     54.37 o
  23   7   5      436.51      433.67     62.08 o
  25   7   5      743.54      738.90     84.09 o
  27   7   5      192.60      101.87     72.18 o
 -30   8   5     1390.56     1363.36    165.40 o
 -28   8   5     1505.11     1459.43    120.12 o
 -26   8   5     2989.45     2712.12    178.25 o
 -24   8   5      527.33      616.27    131.77 o
 -22   8   5     1038.08     1238.67     82.66 o
 -20   8   5     4446.05     4573.12    182.65 o
 -18   8   5     5242.99     5385.39    144.83 o
 -16   8   5      147.08      124.19     56.29 o
 -14   8   5    12827.54    13032.33    216.89 o
 -12   8   5     2244.47     2021.25     67.30 o
 -10   8   5      479.79      523.43     59.60 o
  -8   8   5       12.40      -25.12     55.18 o
  -6   8   5     6680.81     7133.59    124.74 o
  -4   8   5       97.02        5.20     46.61 o
  -2   8   5     1109.48     1079.93     56.91 o
   0   8   5     7339.25     7239.81    124.36 o
   2   8   5     1842.96     1726.12     60.26 o
   4   8   5     1795.95     1674.77     68.56 o
   6   8   5     7526.40     7390.68    157.48 o
   8   8   5    36513.27    37403.10    504.79 o
  10   8   5     1714.25     1642.41     69.45 o
  12   8   5     4818.56     4588.22    142.14 o
  14   8   5     1335.46     1314.30     64.67 o
  16   8   5     3339.56     3411.50     98.96 o
  18   8   5      200.12      209.75     63.55 o
  20   8   5     4536.35     4534.35    130.07 o
  22   8   5     2187.97     2137.70    133.30 o
  24   8   5     2287.08     2232.22    124.90 o
  26   8   5       86.86      186.36    204.67 o
 -29   9   5     9928.36    10288.75    401.35 o
 -27   9   5     3138.13     2930.39    178.48 o
 -25   9   5        3.58       60.80    119.69 o
 -23   9   5      895.91      860.05    179.85 o
 -21   9   5    14320.15    14205.03    391.21 o
 -19   9   5     9263.35     9747.70    210.60 o
 -17   9   5      350.17      229.10     68.37 o
 -15   9   5     1593.75     1788.12     82.23 o
 -13   9   5     4851.07     4745.64    120.86 o
 -11   9   5    13691.28    13857.08    218.95 o
  -9   9   5     1608.01     1545.75     69.61 o
  -7   9   5       18.46       85.66     49.70 o
  -5   9   5     1933.69     1731.67     68.22 o
  -3   9   5    12803.64    13207.33    219.04 o
  -1   9   5    12829.66    13388.09    210.54 o
   1   9   5     1744.33     1843.84     70.98 o
   3   9   5     7369.97     7520.64    140.17 o
   5   9   5    10280.50    10013.33    210.72 o
   7   9   5     2723.89     2566.25    110.87 o
   9   9   5     2651.76     2624.88     84.33 o
  11   9   5      276.35      277.04     61.86 o
  13   9   5    16544.86    17576.75    409.98 o
  15   9   5     6653.48     6558.76    206.26 o
  17   9   5     3331.79     3233.56    102.04 o
  19   9   5     6452.33     6297.24    267.62 o
  21   9   5      574.18      539.05     89.10 o
  23   9   5    12553.46    12425.96    533.60 o
 -24  10   5     1301.36     1654.79    168.34 o
 -22  10   5     1875.84     2003.79    166.18 o
 -20  10   5     2776.50     2934.84    171.46 o
 -18  10   5    12578.23    12676.06    414.19 o
 -16  10   5     8273.38     8500.64    246.43 o
 -14  10   5       45.61       -8.07     80.17 o
 -12  10   5     1189.49     1253.77     83.89 o
 -10  10   5     4433.43     4261.39    112.48 o
  -8  10   5     9920.64    10570.50    188.39 o
  -6  10   5       27.11       55.49     66.20 o
  -4  10   5      771.13      834.20     67.83 o
  -2  10   5     9422.74     9479.43    174.72 o
   0  10   5     5333.24     5546.61    132.20 o
   2  10   5      692.70      704.57     64.48 o
   4  10   5     1197.02     1132.08     79.07 o
   6  10   5     5693.48     5815.42    131.21 o
   8  10   5     6140.05     6290.05    211.96 o
  10  10   5      843.71      918.62     73.82 o
  12  10   5      159.92       41.96     67.53 o
  14  10   5     7160.98     7151.14    187.32 o
  16  10   5    24398.47    24899.55    995.43 o
  18  10   5     2253.78     2006.89    121.58 o
  20  10   5      682.98      642.05    139.94 o
 -21  11   5      693.32      415.31    142.28 o
 -19  11   5      236.99      197.61    124.07 o
 -17  11   5      171.44      285.77    120.09 o
 -15  11   5      147.82      131.81    126.63 o
 -13  11   5      252.37       75.94    130.79 o
 -11  11   5      742.17      700.00     82.22 o
  -9  11   5      995.62     1042.52    100.99 o
  -7  11   5     2958.47     2776.56    109.66 o
  -5  11   5      289.12      286.93     88.24 o
  -3  11   5     1022.44     1042.16     89.00 o
  -1  11   5     1716.89     1800.91     96.38 o
   1  11   5     4926.99     4669.80    135.25 o
   3  11   5      535.39      580.42     85.00 o
   5  11   5     1460.58     1340.62    101.74 o
   7  11   5      168.87      -15.38     86.06 o
   9  11   5     3285.04     3496.78    137.23 o
  11  11   5      401.59      381.47    138.78 o
  13  11   5      531.13      596.04    113.13 o
  15  11   5     1663.46     1614.78    134.17 o
 -14  12   5      746.35      564.02    134.24 o
 -12  12   5      863.70     1023.57    172.73 o
 -10  12   5      351.95      385.09    204.05 o
  -8  12   5     2420.92     2244.90    155.49 o
  -6  12   5       38.86      -70.98     92.09 o
  -4  12   5     1288.78     1104.89    113.43 o
  -2  12   5      948.23     1016.44    161.09 o
   0  12   5       38.53      128.69    105.43 o
   2  12   5     4930.70     4637.39    214.50 o
   4  12   5     2280.23     2128.64    135.06 o
   6  12   5        4.05       11.57    164.02 o
   8  12   5     2565.45     2440.84    211.71 o
 -38   0   6      748.46      608.28    175.84 o
 -36   0   6      503.55      943.82    195.75 o
 -34   0   6      475.42      485.60    163.45 o
 -32   0   6     2434.29     2123.91    144.54 o
 -30   0   6     2196.36     2151.33    124.42 o
 -28   0   6    12037.91    12881.62    319.26 o
 -26   0   6     2825.53     2975.84    126.55 o
 -24   0   6     8848.15     8970.61    238.48 o
 -22   0   6    10111.56    10725.34    248.74 o
 -20   0   6      486.71      449.09     67.93 o
 -18   0   6     6991.21     6733.05    168.93 o
 -16   0   6     2584.52     2853.16     93.60 o
 -14   0   6    23762.65    21658.07    419.89 o
 -12   0   6     6423.07     7422.29    197.03 o
 -10   0   6    25313.39    24397.25    463.43 o
  -8   0   6      315.94      579.22     46.21 o
  -6   0   6    20221.30    19719.01    690.70 o
  -4   0   6    24956.34    24783.25    535.33 o
  -2   0   6     4859.03     4263.44    105.86 o
   0   0   6    24826.29    26684.15    533.21 o
   2   0   6     8491.76     8199.84    366.69 o
   4   0   6    15279.94    16953.93    463.60 o
   6   0   6   101386.58   111795.83   2679.64 o
   8   0   6    10905.39    10329.69    311.62 o
  10   0   6     6842.22     7078.68    188.62 o
  12   0   6    10145.55     9654.96    258.06 o
  14   0   6    19776.06    20289.42    382.77 o
  16   0   6     7337.24     6731.68    210.14 o
  18   0   6    27442.59    27957.10    947.00 o
  20   0   6    23962.59    24717.27    734.83 o
  22   0   6    44161.43    44538.70   1343.03 o
  24   0   6     4756.25     5078.84    229.35 o
  26   0   6      282.35      344.42     66.70 o
  28   0   6      984.12      680.43    152.87 o
  30   0   6     9548.73     9529.58    302.02 o
  32   0   6     9059.35     9781.96    479.21 o
 -39   1   6      243.35      274.00    128.47 o
 -37   1   6        4.66      221.08    105.51 o
 -35   1   6      336.05      338.72     76.54 o
 -33   1   6       52.91      -55.83     61.77 o
 -31   1   6     1277.65     1390.15     82.15 o
 -29   1   6     6437.80     6745.93    148.60 o
 -27   1   6     8956.96     9358.10    179.70 o
 -25   1   6     3144.67     3325.92     94.58 o
 -23   1   6     7862.46     7797.30    176.61 o
 -21   1   6     9151.20     9259.97    186.94 o
 -19   1   6    24258.19    24155.19    407.46 o
 -17   1   6     5775.78     5817.84    105.82 o
 -15   1   6     3645.83     3803.91     79.33 o
 -13   1   6     3385.02     2954.72     65.09 o
 -11   1   6        2.16      -31.20     31.20 o
  -9   1   6       34.42      -31.64     31.64 o
  -7   1   6     1455.53     2319.41     48.50 o
  -5   1   6    18272.59    19213.28    288.61 o
  -3   1   6     9895.80     9910.89    151.84 o
  -1   1   6      362.05      331.83     22.90 o
   1   1   6     5575.64     5931.05    143.45 o
   3   1   6    45664.66    49634.17    559.50 o
   5   1   6    29224.64    28435.11    378.08 o
   7   1   6     6757.64     6637.63    112.17 o
   9   1   6     5604.73     5153.25     76.95 o
  11   1   6    21970.04    22149.06    250.20 o
  13   1   6    23319.18    23091.72    241.33 o
  15   1   6       86.01      114.24     24.54 o
  17   1   6      759.43      818.58     36.18 o
  19   1   6       69.60       80.00     30.56 o
  21   1   6     1298.29     1321.21     55.21 o
  23   1   6      797.28      769.06     42.77 o
  25   1   6     3795.71     3514.39     80.34 o
  27   1   6       50.44       58.58     42.50 o
  29   1   6     2326.72     2260.94     80.30 o
  31   1   6        6.33      -85.97     85.97 o
 -38   2   6     3546.42     3717.94    212.96 o
 -36   2   6     9230.14     9783.29    356.64 o
 -34   2   6     1122.52      990.75    126.46 o
 -32   2   6      392.84      276.71     80.44 o
 -30   2   6      376.91      356.77     67.86 o
 -28   2   6     7712.73     7711.68    212.26 o
 -26   2   6     9718.38     9660.61    184.25 o
 -24   2   6    17985.16    18197.01    285.07 o
 -22   2   6      275.36      239.07     47.64 o
 -20   2   6     2392.93     2404.03     93.54 o
 -18   2   6      144.81      188.84     44.53 o
 -16   2   6     3308.47     3432.06     75.70 o
 -14   2   6      328.50      330.69     43.66 o
 -12   2   6     4344.22     4485.80     74.75 o
 -10   2   6     2818.81     2969.31     54.25 o
  -8   2   6     5970.13     5429.35    111.85 o
  -6   2   6       25.31       14.71     24.59 o
  -4   2   6      788.47      765.33     28.26 o
  -2   2   6    14850.65    14361.12    222.01 o
   0   2   6    32365.54    30233.13    433.08 o
   2   2   6     2670.03     2230.18     54.05 o
   4   2   6       13.94      -27.08     27.08 o
   6   2   6        3.06      -26.10     26.10 o
   8   2   6     5637.97     5527.47    116.70 o
  10   2   6     3165.51     2561.73     56.15 o
  12   2   6     1019.32      953.00     26.35 o
  14   2   6    33616.88    33939.87    363.51 o
  16   2   6     3049.02     2682.50     74.11 o
  18   2   6     5272.61     5323.43    124.40 o
  20   2   6     2661.32     2443.82     65.45 o
  22   2   6     7055.69     6633.07    218.50 o
  24   2   6      874.32      881.29     47.18 o
  26   2   6      545.94      633.94     52.33 o
  28   2   6     3622.32     3614.93    122.68 o
  30   2   6      343.18      292.15     72.22 o
  32   2   6     1054.38      921.72    127.99 o
 -37   3   6     8680.64     8941.59    339.63 o
 -35   3   6      251.21      347.66    108.23 o
 -33   3   6     1202.02      936.71    121.46 o
 -31   3   6      881.87      837.04     82.83 o
 -29   3   6    12881.10    12872.42    288.63 o
 -27   3   6     8499.11     8259.39    166.96 o
 -25   3   6       16.30       37.63     38.68 o
 -23   3   6      223.13      164.77     33.75 o
 -21   3   6        7.37       61.16     36.90 o
 -19   3   6     1931.15     2105.18     95.74 o
 -17   3   6     1587.49     1610.75     61.08 o
 -15   3   6      796.27      934.90     41.65 o
 -13   3   6     2378.53     2083.37     55.68 o
 -11   3   6    10147.57    10355.05    147.75 o
  -9   3   6      290.47      194.23     32.45 o
  -7   3   6     2106.97     2102.01     47.54 o
  -5   3   6    14707.26    14733.12    182.40 o
  -3   3   6    30417.60    30224.24    350.73 o
  -1   3   6     1824.82     1719.11     44.52 o
   1   3   6     1251.94     1302.14     32.35 o
   3   3   6     2465.82     2333.82     54.51 o
   5   3   6    36366.64    34930.90    498.53 o
   7   3   6     9922.07     9828.98    130.42 o
   9   3   6     4035.19     3788.59     68.40 o
  11   3   6    29171.37    29938.35    379.69 o
  13   3   6     1794.34     1627.96     38.81 o
  15   3   6     5156.27     5266.41    111.92 o
  17   3   6    12565.33    12266.29    228.40 o
  19   3   6     1057.98     1119.73     42.44 o
  21   3   6       25.39       62.85     34.81 o
  23   3   6     2009.77     1940.67     88.05 o
  25   3   6     5312.85     5525.09    155.33 o
  27   3   6     3269.28     2942.07    134.49 o
  29   3   6     4256.11     4120.43    125.71 o
  31   3   6     5455.79     5145.74    226.73 o
 -36   4   6      312.32      264.84    126.68 o
 -34   4   6      741.79      916.14    182.10 o
 -32   4   6      973.15      829.45    150.80 o
 -30   4   6     2119.25     1928.10     70.19 o
 -28   4   6      572.08      463.67     54.58 o
 -26   4   6     3518.31     3365.12     90.52 o
 -24   4   6      425.76      513.62     47.67 o
 -22   4   6     5917.80     5671.42    151.08 o
 -20   4   6      601.03      604.18     56.85 o
 -18   4   6      175.58      302.77     47.99 o
 -16   4   6      163.58      214.74     43.75 o
 -14   4   6     1904.64     1581.92     57.32 o
 -12   4   6     6236.34     5566.82    101.06 o
 -10   4   6      146.62      237.43     36.90 o
  -8   4   6     1633.91     1561.00     50.16 o
  -6   4   6    10508.49    11340.78    164.85 o
  -4   4   6      917.93      752.19     40.06 o
  -2   4   6     1187.92     1071.27     40.37 o
   0   4   6    10380.08    10184.96    140.68 o
   2   4   6       77.49        1.93     27.77 o
   4   4   6    10115.16    10079.40    140.89 o
   6   4   6     1185.43     1105.58     33.89 o
   8   4   6     5055.88     4699.21     97.22 o
  10   4   6     1395.35     1430.02     55.94 o
  12   4   6     2173.09     2378.01     79.57 o
  14   4   6     1563.81     1507.85     62.98 o
  16   4   6      399.94      373.35     34.10 o
  18   4   6     2281.19     2167.15     97.20 o
  20   4   6     2801.76     2552.23     59.19 o
  22   4   6     1513.23     1512.60     88.39 o
  24   4   6      121.52       79.09     44.44 o
  26   4   6      150.82      172.99     58.66 o
  28   4   6      167.18      165.38     60.33 o
  30   4   6       49.66      181.54     84.31 o
 -35   5   6      983.54     1214.03    222.66 o
 -33   5   6     1155.72     1055.87    102.75 o
 -31   5   6      378.44      239.18     72.43 o
 -29   5   6     6566.78     6451.82    151.33 o
 -27   5   6       63.48       96.37     53.59 o
 -25   5   6     5533.48     5669.70    155.62 o
 -23   5   6      665.71      621.45     69.18 o
 -21   5   6    15253.40    15792.64    335.88 o
 -19   5   6    10564.59    11519.67    195.51 o
 -17   5   6     4264.94     4210.72    101.52 o
 -15   5   6       28.71      -35.72     59.10 o
 -13   5   6    28476.19    28958.91    402.54 o
 -11   5   6    30181.98    31449.02    432.76 o
  -9   5   6      282.01      464.38     44.19 o
  -7   5   6    14179.98    13508.54    202.33 o
  -5   5   6     1482.94     1665.02     50.19 o
  -3   5   6    24606.13    23849.98    319.36 o
  -1   5   6     7025.56     6820.38    134.33 o
   1   5   6     4474.15     4355.38     75.24 o
   3   5   6     7041.45     7050.11     98.99 o
   5   5   6     2936.24     3060.63     56.72 o
   7   5   6     3104.08     3234.90     64.19 o
   9   5   6      120.11      160.75     31.82 o
  11   5   6      556.57      639.59     41.43 o
  13   5   6    18456.91    18514.89    368.27 o
  15   5   6     5832.29     5753.07    127.07 o
  17   5   6        4.19       26.31     36.95 o
  19   5   6      214.61      215.58     39.55 o
  21   5   6     6169.41     6191.91    157.82 o
  23   5   6     8083.72     7596.35    178.50 o
  25   5   6       34.96       86.42     49.71 o
  27   5   6      763.24      652.08     65.23 o
  29   5   6       44.58       37.35     97.72 o
 -34   6   6      872.16     1106.36    250.93 o
 -32   6   6        8.11       20.55    114.14 o
 -30   6   6       15.04       61.28     77.13 o
 -28   6   6     3637.95     3613.61    131.93 o
 -26   6   6     1783.02     1728.76     79.44 o
 -24   6   6      353.81      499.37     66.99 o
 -22   6   6     4018.41     4017.78    110.42 o
 -20   6   6     1687.17     1517.13     72.81 o
 -18   6   6    11359.29    12447.02    209.79 o
 -16   6   6      283.18      256.08     55.60 o
 -14   6   6     4618.62     4531.20    100.84 o
 -12   6   6     8876.63     8786.24    149.21 o
 -10   6   6    29969.13    30220.79    413.69 o
  -8   6   6    16819.76    17839.85    288.82 o
  -6   6   6     5634.61     5442.90     95.32 o
  -4   6   6      636.25      552.18     41.45 o
  -2   6   6     3225.19     3439.43    101.26 o
   0   6   6    13394.91    13479.29    184.25 o
   2   6   6      343.03      350.21     39.23 o
   4   6   6      428.05      509.30     41.25 o
   6   6   6      130.05      109.98     37.90 o
   8   6   6       11.57       79.15     37.14 o
  10   6   6     6669.18     6440.49    121.45 o
  12   6   6        6.68       24.42     40.70 o
  14   6   6     3612.93     3931.93    111.95 o
  16   6   6     9932.69    10284.73    186.00 o
  18   6   6      438.20      383.81     43.88 o
  20   6   6     1021.12     1115.10     74.49 o
  22   6   6      638.87      577.56     56.82 o
  24   6   6     8395.34     8244.71    369.21 o
  26   6   6     1129.31      919.42     86.28 o
  28   6   6       64.47      104.63     89.95 o
 -33   7   6     6882.98     6765.46    318.62 o
 -31   7   6     2716.55     2375.34    207.47 o
 -29   7   6      170.93      188.76     91.48 o
 -27   7   6     1111.25      944.77     95.75 o
 -25   7   6     2540.49     2440.55    104.68 o
 -23   7   6     5013.43     4975.40    148.72 o
 -21   7   6      262.89      242.53     63.85 o
 -19   7   6      299.92      436.27     63.83 o
 -17   7   6     3991.10     3927.75    105.24 o
 -15   7   6    22027.92    22679.23    342.12 o
 -13   7   6     5880.35     6074.15    122.46 o
 -11   7   6       93.69      108.44     63.48 o
  -9   7   6    10725.42    10842.43    168.68 o
  -7   7   6    23540.79    24162.71    321.17 o
  -5   7   6      263.71      431.24     46.72 o
  -3   7   6        7.24      119.00     43.71 o
  -1   7   6     1692.86     1691.67     70.67 o
   1   7   6    16717.77    17176.46    239.11 o
   3   7   6      716.38      724.10     46.06 o
   5   7   6     1547.19     1466.10     53.16 o
   7   7   6     1714.45     1545.69     58.07 o
   9   7   6      464.85      402.93     42.52 o
  11   7   6     6605.15     6887.13    143.47 o
  13   7   6     1846.49     1910.80     63.75 o
  15   7   6      143.36      190.99     45.19 o
  17   7   6     1853.51     1857.26     63.67 o
  19   7   6     3212.68     3191.11    118.27 o
  21   7   6     3703.19     3636.54    103.92 o
  23   7   6      844.36      749.92     69.18 o
  25   7   6      537.33      549.07     80.80 o
 -30   8   6    16016.55    16963.43    617.95 o
 -28   8   6     1462.41     1438.64    117.55 o
 -26   8   6      111.79      -22.75     98.77 o
 -24   8   6       95.11      109.72    104.56 o
 -22   8   6     1144.63     1069.47     80.84 o
 -20   8   6      379.24      357.34     84.91 o
 -18   8   6      187.78      127.08     64.83 o
 -16   8   6      446.19      380.41     68.13 o
 -14   8   6     1860.20     1771.00     80.55 o
 -12   8   6      398.22      291.72     61.20 o
 -10   8   6     3612.35     3411.44     84.28 o
  -8   8   6     4470.06     4630.60    111.09 o
  -6   8   6    21031.16    21686.36    308.47 o
  -4   8   6     3792.89     3883.60     88.83 o
  -2   8   6      868.59      772.44     57.31 o
   0   8   6     5296.11     5179.85    101.77 o
   2   8   6    36745.11    37734.05    480.12 o
   4   8   6    15832.98    16705.43    263.50 o
   6   8   6     2451.19     2466.50     72.27 o
   8   8   6     7298.23     7347.78    202.83 o
  10   8   6      107.08       56.70     46.00 o
  12   8   6     4998.47     5107.91    145.46 o
  14   8   6     5244.96     5198.42    196.02 o
  16   8   6      752.30      839.34     64.02 o
  18   8   6       38.97      -31.06     58.50 o
  20   8   6       23.88      -39.51     58.79 o
  22   8   6     2541.55     2454.18    115.91 o
  24   8   6     3053.70     3023.41    162.25 o
 -27   9   6      320.86      431.78    136.87 o
 -25   9   6       26.12        9.04    115.18 o
 -23   9   6      269.58       97.78    124.45 o
 -21   9   6      597.38      426.01    109.59 o
 -19   9   6       45.49       13.68     78.16 o
 -17   9   6       95.47      -64.33     69.69 o
 -15   9   6      408.79      435.24     73.14 o
 -13   9   6     1563.41     1421.60     86.37 o
 -11   9   6     8404.74     8345.53    152.78 o
  -9   9   6     3677.15     3540.43     92.48 o
  -7   9   6     4018.96     4140.61     98.98 o
  -5   9   6     3452.85     3376.98     90.62 o
  -3   9   6     4147.61     4197.91     98.86 o
  -1   9   6      573.10      636.13     72.97 o
   1   9   6     1910.20     2090.98     73.41 o
   3   9   6      947.85     1145.58     63.39 o
   5   9   6     1504.80     1529.76     80.59 o
   7   9   6     1646.66     1531.20     68.87 o
   9   9   6       62.30       72.33     53.03 o
  11   9   6      255.42      264.22     56.20 o
  13   9   6      179.75       54.01     60.73 o
  15   9   6     1030.33     1095.61     85.59 o
  17   9   6      430.99      239.83     85.79 o
  19   9   6     2016.19     1871.23    177.64 o
  21   9   6     2524.43     2161.37    205.50 o
 -24  10   6        7.12     -150.23    199.70 o
 -22  10   6      805.35      633.14    133.09 o
 -20  10   6      952.02      984.45    132.41 o
 -18  10   6     1428.57     1556.19    212.65 o
 -16  10   6     2701.25     2721.96    186.06 o
 -14  10   6     3866.06     3782.71    133.75 o
 -12  10   6     1977.57     1926.66    100.53 o
 -10  10   6     3029.90     3072.46     97.32 o
  -8  10   6     6833.98     6606.50    151.30 o
  -6  10   6     4578.20     4591.69    121.57 o
  -4  10   6      504.28      507.65     66.78 o
  -2  10   6     4776.92     4718.00    115.17 o
   0  10   6      884.01      870.03     66.87 o
   2  10   6     1489.91     1437.12     73.49 o
   4  10   6       27.15       -8.56     60.88 o
   6  10   6     1786.18     1756.53    110.40 o
   8  10   6        1.02       42.75     66.30 o
  10  10   6     4946.18     5318.50    203.03 o
  12  10   6     3412.69     3080.10    111.72 o
  14  10   6     2141.24     2242.55    204.68 o
  16  10   6     3865.29     3678.24    205.28 o
 -19  11   6     3060.46     2954.43    186.54 o
 -17  11   6     3127.37     3035.11    191.64 o
 -15  11   6     2420.11     2495.36    193.76 o
 -13  11   6      120.37      415.35    116.58 o
 -11  11   6      365.18      294.60    119.11 o
  -9  11   6      232.50      321.34     86.08 o
  -7  11   6      304.56      211.35     78.37 o
  -5  11   6       56.28      -39.25    110.33 o
  -3  11   6      541.01      513.22     84.45 o
  -1  11   6     3413.48     3372.39    133.62 o
   1  11   6     7728.28     7726.04    197.81 o
   3  11   6     1252.45     1146.62     95.86 o
   5  11   6       44.16      124.44     79.02 o
   7  11   6     4467.30     4453.86    235.80 o
   9  11   6    21469.52    21532.41    551.46 o
  11  11   6    14369.35    14606.91    534.30 o
  13  11   6     3281.10     2944.16    237.23 o
 -12  12   6      148.99     -115.77    134.35 o
 -10  12   6      285.59      287.08    130.13 o
  -8  12   6      350.38      344.52    165.14 o
  -6  12   6      134.74      274.73    120.44 o
  -4  12   6      539.29      547.73    124.12 o
  -2  12   6     4391.53     4061.13    178.52 o
   0  12   6     2738.82     2413.63    140.97 o
   2  12   6      217.03      182.55    104.23 o
   4  12   6        7.51      -98.23    124.82 o
 -37   1   7     1287.38     1130.37    135.81 o
 -35   1   7      490.32      570.86    117.12 o
 -33   1   7      985.94     1043.84    118.97 o
 -31   1   7      503.27      378.64     71.25 o
 -29   1   7      612.35      489.04     70.67 o
 -27   1   7     3015.67     3188.42    100.46 o
 -25   1   7       13.24       -3.08     54.36 o
 -23   1   7     2238.85     2107.70     74.60 o
 -21   1   7      108.50      100.68     49.35 o
 -19   1   7    14051.66    13742.50    231.14 o
 -17   1   7     6580.51     6586.83    117.21 o
 -15   1   7      550.58      525.66     44.53 o
 -13   1   7     4153.23     3694.26     90.55 o
 -11   1   7     6069.88     5979.02     93.76 o
  -9   1   7     7666.91     7452.29    109.26 o
  -7   1   7      154.23      132.53     24.59 o
  -5   1   7     1183.38     1381.78     34.10 o
  -3   1   7     2687.67     2709.87     64.51 o
  -1   1   7      615.18      688.49     19.95 o
   1   1   7     5361.94     5443.26    109.56 o
   3   1   7     2259.11     2450.72     90.42 o
   5   1   7      361.35      485.02     61.46 o
   7   1   7     3498.21     3421.01     59.18 o
   9   1   7      580.37      573.56     25.70 o
  11   1   7     1328.32     1260.26     33.90 o
  13   1   7     2068.35     1859.31     45.85 o
  15   1   7    10449.94    10176.17    144.75 o
  17   1   7     6000.88     5688.47    114.23 o
  19   1   7     2538.99     2356.94     57.75 o
  21   1   7     3920.21     3863.42    107.48 o
  23   1   7      153.34       76.27     35.58 o
  25   1   7     3176.28     2952.22    118.82 o
  27   1   7     2190.39     2041.30    102.58 o
  29   1   7      222.94      303.91     94.26 o
 -38   2   7      318.99      245.49    153.13 o
 -36   2   7        1.54      106.26    108.03 o
 -34   2   7      301.94      136.02    154.29 o
 -32   2   7      197.16      225.27     68.18 o
 -30   2   7      909.37      929.33     76.77 o
 -28   2   7     3887.18     3601.40    111.65 o
 -26   2   7     1863.65     1947.08     80.68 o
 -24   2   7      221.47      204.80     59.33 o
 -22   2   7     4299.24     4380.86    155.23 o
 -20   2   7     5831.50     6338.69    126.53 o
 -18   2   7     4112.58     4306.88     95.66 o
 -16   2   7      539.93      412.06     46.14 o
 -14   2   7      131.50      119.04     37.55 o
 -12   2   7     2958.44     2822.86     65.02 o
 -10   2   7     1070.33     1015.10     35.86 o
  -8   2   7     3816.80     4122.74    110.74 o
  -6   2   7     8771.48     8699.95    158.69 o
  -4   2   7     7955.79     8336.43    132.14 o
  -2   2   7     6404.68     6811.93    105.91 o
   0   2   7     1222.33     1247.36     34.21 o
   2   2   7     4211.89     4310.42     83.15 o
   4   2   7      135.51       54.85     25.32 o
   6   2   7     2387.61     2084.06     50.87 o
   8   2   7      235.22      247.08     29.73 o
  10   2   7      346.71      371.28     32.46 o
  12   2   7     8868.58     8909.81    197.95 o
  14   2   7    13710.92    13018.01    207.06 o
  16   2   7      324.90      311.69     26.33 o
  18   2   7     3390.98     3490.27     63.71 o
  20   2   7     1238.94     1114.22     43.90 o
  22   2   7     2659.33     2661.71     68.30 o
  24   2   7       39.15       66.63     40.41 o
  26   2   7      596.21      575.77     51.81 o
  28   2   7      582.69      635.37     85.90 o
  30   2   7       17.55      215.52    266.06 o
 -37   3   7     5586.69     5563.96    257.89 o
 -35   3   7     8202.27     8587.32    325.50 o
 -33   3   7     3427.36     3319.58    185.03 o
 -31   3   7       50.73      -39.54     66.46 o
 -29   3   7      596.94      552.19     73.90 o
 -27   3   7     1064.59      963.85     72.92 o
 -25   3   7     6259.01     5908.52    159.17 o
 -23   3   7     3178.06     2945.97    104.36 o
 -21   3   7        8.23      -14.63     38.50 o
 -19   3   7     8731.73     8767.30    170.09 o
 -17   3   7    29838.97    31548.10    425.30 o
 -15   3   7     7830.09     7715.60    162.30 o
 -13   3   7     2339.35     2246.54     51.69 o
 -11   3   7    38628.77    39592.26    570.53 o
  -9   3   7    56908.12    60676.64    672.23 o
  -7   3   7    12479.32    13121.86    175.75 o
  -5   3   7      530.76      694.44     31.66 o
  -3   3   7       17.37       61.20     24.09 o
  -1   3   7    32161.28    30757.04    451.87 o
   1   3   7      270.07      289.85     21.63 o
   3   3   7    17966.72    18398.04    238.10 o
   5   3   7     1938.58     2017.84     81.17 o
   7   3   7    10679.89    10886.39    137.78 o
   9   3   7    10589.72    10989.54    146.50 o
  11   3   7      106.07      136.12     19.73 o
  13   3   7        3.83       -2.18     22.75 o
  15   3   7     7571.94     7803.40    151.20 o
  17   3   7    19896.59    20314.04    356.30 o
  19   3   7    14236.82    14467.74    300.83 o
  21   3   7     3158.16     3223.67     93.81 o
  23   3   7     9970.78    10098.00    215.69 o
  25   3   7    15860.13    16397.84    428.99 o
  27   3   7      688.19      555.22     77.12 o
  29   3   7      244.72      217.07    134.56 o
 -36   4   7      253.01      137.98    141.07 o
 -34   4   7      987.28      946.89    137.89 o
 -32   4   7    12257.87    12781.09    399.35 o
 -30   4   7     2726.27     2563.57     88.78 o
 -28   4   7       32.18       10.03     43.88 o
 -26   4   7      703.92      774.06     54.39 o
 -24   4   7     1066.73     1066.15     55.15 o
 -22   4   7     4971.91     4937.28    145.37 o
 -20   4   7     2658.81     2429.19     88.86 o
 -18   4   7     3745.00     3822.11    110.69 o
 -16   4   7     1195.51     1248.20     58.50 o
 -14   4   7     1196.88     1063.26     51.58 o
 -12   4   7     1173.99     1081.79     46.04 o
 -10   4   7       32.60      133.94     35.31 o
  -8   4   7    24167.17    24569.01    316.72 o
  -6   4   7     3381.80     3351.75     63.06 o
  -4   4   7     3375.40     3300.48     69.29 o
  -2   4   7        0.42       73.99     28.01 o
   0   4   7    24393.40    25008.85    319.45 o
   2   4   7    41289.20    41129.40    487.83 o
   4   4   7     1415.96     1438.71     67.07 o
   6   4   7    21114.29    21516.19    311.04 o
   8   4   7     6512.42     6748.65    120.72 o
  10   4   7     1377.02     1240.31     51.25 o
  12   4   7      100.40       23.19     34.24 o
  14   4   7     4012.32     4030.76     91.19 o
  16   4   7     6251.90     6305.70    146.69 o
  18   4   7     1076.62     1053.83     44.10 o
  20   4   7     1147.33     1122.40     45.35 o
  22   4   7       66.14       73.22     45.87 o
  24   4   7       13.98      -37.53     44.24 o
  26   4   7      787.84      718.78     79.44 o
  28   4   7     2086.76     2155.68    177.14 o
 -35   5   7       30.23      -89.74    143.95 o
 -33   5   7      300.17      168.14    118.22 o
 -31   5   7     3699.65     3343.76    229.96 o
 -29   5   7    10633.47    10525.61    271.00 o
 -27   5   7     3419.18     3437.25    101.87 o
 -25   5   7    10755.79    10961.79    316.96 o
 -23   5   7     9296.56     9254.77    295.38 o
 -21   5   7     4066.11     4026.51    111.70 o
 -19   5   7      497.39      481.34     57.20 o
 -17   5   7     4840.12     5036.88    110.73 o
 -15   5   7     4086.10     4329.28     97.35 o
 -13   5   7     7162.52     7279.38    131.34 o
 -11   5   7      496.25      580.45     47.65 o
  -9   5   7     7877.77     8057.31    138.80 o
  -7   5   7    14583.88    14894.38    213.13 o
  -5   5   7    18315.99    18610.55    247.31 o
  -3   5   7     2307.87     2285.61     55.20 o
  -1   5   7     3262.72     3342.23     71.85 o
   1   5   7    29953.69    30159.54    374.45 o
   3   5   7    62213.29    64996.89    749.27 o
   5   5   7    59075.15    60350.44    850.14 o
   7   5   7    13094.77    13590.59    237.41 o
   9   5   7     1934.69     2035.38     66.04 o
  11   5   7    15083.75    15719.60    247.97 o
  13   5   7    13634.23    14132.55    247.51 o
  15   5   7     6295.23     6502.89    188.63 o
  17   5   7     2395.61     2198.54     81.95 o
  19   5   7     5623.67     5449.21    204.09 o
  21   5   7     1346.73     1321.32     52.83 o
  23   5   7       29.50       34.28     47.91 o
  25   5   7       49.94      -16.08     68.96 o
  27   5   7     2921.00     2596.15    201.24 o
 -34   6   7     6736.89     6735.81    295.92 o
 -32   6   7     1479.45     1351.65    143.44 o
 -30   6   7        4.92      -99.97     99.97 o
 -28   6   7      120.98      235.12     75.95 o
 -26   6   7     4313.40     4206.55    125.01 o
 -24   6   7     1786.96     1947.50     90.74 o
 -22   6   7      369.72      420.45     64.24 o
 -20   6   7      471.45      333.98     64.25 o
 -18   6   7     1548.11     1399.13     73.72 o
 -16   6   7     3963.46     3760.87     97.39 o
 -14   6   7      331.37      280.98     54.31 o
 -12   6   7       83.27       86.75     50.80 o
 -10   6   7    13535.96    14058.80    214.96 o
  -8   6   7    20939.99    21342.75    310.57 o
  -6   6   7    26749.26    27474.30    359.52 o
  -4   6   7    17692.34    17874.10    243.74 o
  -2   6   7       44.02       65.96     41.46 o
   0   6   7     1008.76      984.91     53.03 o
   2   6   7      247.67      300.96     38.02 o
   4   6   7      401.47      414.41     39.02 o
   6   6   7      228.61      178.22     36.70 o
   8   6   7      685.03      635.16     43.70 o
  10   6   7       42.67      102.58     38.04 o
  12   6   7     5569.10     5591.95    154.83 o
  14   6   7    13837.96    14281.98    304.62 o
  16   6   7     2090.54     1919.56     60.94 o
  18   6   7      723.42      634.61     48.19 o
  20   6   7     3012.35     2946.74    117.03 o
  22   6   7      248.36      269.20     53.90 o
  24   6   7      593.38      508.72     77.00 o
  26   6   7      669.00      524.00    116.88 o
 -31   7   7      232.34      102.27    143.98 o
 -29   7   7     1094.13     1018.49    140.02 o
 -27   7   7      833.69      765.92     89.20 o
 -25   7   7     3223.78     3149.04    131.27 o
 -23   7   7      131.02      217.21     89.26 o
 -21   7   7      958.58      981.16     76.74 o
 -19   7   7     9099.43     9112.02    178.67 o
 -17   7   7        0.47      -19.71     57.24 o
 -15   7   7       36.41       97.07     51.25 o
 -13   7   7       74.30      -12.92     52.72 o
 -11   7   7      898.30      921.55     64.20 o
  -9   7   7     2733.57     2581.26     79.55 o
  -7   7   7      131.65      195.93     45.72 o
  -5   7   7      649.26      604.36     49.72 o
  -3   7   7    10184.19    10271.27    169.88 o
  -1   7   7    27110.77    27808.22    366.19 o
   1   7   7     6682.98     7160.40    121.64 o
   3   7   7     2999.16     2906.82     71.49 o
   5   7   7      190.30      208.32     42.24 o
   7   7   7     1246.13     1169.65     52.06 o
   9   7   7    11219.17    11104.47    179.78 o
  11   7   7     1094.94     1122.61     52.61 o
  13   7   7      117.12       41.53     71.83 o
  15   7   7       51.15      -18.40     44.40 o
  17   7   7     2423.67     2442.53     78.98 o
  19   7   7      107.10       58.90     52.52 o
  21   7   7       91.90       15.84     65.64 o
  23   7   7      174.25      264.73     89.86 o
 -28   8   7     2949.38     2789.64    191.46 o
 -26   8   7     4543.94     4613.68    215.54 o
 -24   8   7      162.96      158.03    108.79 o
 -22   8   7     2962.43     3192.39    135.36 o
 -20   8   7      836.92      842.89     76.02 o
 -18   8   7     1062.37     1001.95     77.14 o
 -16   8   7      572.22      537.78     92.01 o
 -14   8   7     1250.46     1440.54     88.47 o
 -12   8   7      316.95      450.49     63.51 o
 -10   8   7     5054.18     5048.83    108.43 o
  -8   8   7     6835.77     7079.72    141.19 o
  -6   8   7        0.36      104.38     51.55 o
  -4   8   7      899.34     1003.74     60.23 o
  -2   8   7      481.49      655.82     59.89 o
   0   8   7     7011.88     6942.92    150.38 o
   2   8   7      167.41      245.67     58.88 o
   4   8   7      169.23      170.15     50.15 o
   6   8   7       14.74       72.71     46.67 o
   8   8   7        0.06      -47.64     47.64 o
  10   8   7     2740.98     2915.17     98.68 o
  12   8   7     2674.08     2792.97    122.24 o
  14   8   7      941.88      805.28     62.69 o
  16   8   7        0.14      -49.76     55.89 o
  18   8   7      795.17      848.28     81.38 o
  20   8   7        1.37        0.11     78.35 o
 -25   9   7      261.21      488.81    131.47 o
 -23   9   7       12.11      343.82    119.83 o
 -21   9   7     2858.66     2848.23    164.69 o
 -19   9   7       37.11       84.40     87.33 o
 -17   9   7      432.46      507.91     83.55 o
 -15   9   7        4.66       18.71     72.70 o
 -13   9   7     1685.65     1514.83     88.19 o
 -11   9   7     1669.85     1820.28     93.62 o
  -9   9   7      371.04      412.60     70.00 o
  -7   9   7     1318.96     1241.04     67.78 o
  -5   9   7      232.03      252.53     74.69 o
  -3   9   7     2856.94     2695.86     83.11 o
  -1   9   7     2623.35     2588.35     78.99 o
   1   9   7     1537.50     1482.22     79.33 o
   3   9   7     3890.46     4299.96    100.43 o
   5   9   7     6484.32     6299.07    147.64 o
   7   9   7     1583.55     1615.44     76.51 o
   9   9   7     1902.23     1978.30     84.36 o
  11   9   7     1942.69     1884.20    116.86 o
  13   9   7      281.56      307.82     63.91 o
  15   9   7     2886.15     2545.92    105.52 o
  17   9   7     1493.11     1458.23    108.31 o
 -22  10   7     1079.64      919.28    138.45 o
 -20  10   7      177.23       70.19    118.78 o
 -18  10   7      754.46      749.06    159.84 o
 -16  10   7     2226.08     2102.15    152.26 o
 -14  10   7    12172.76    12803.48    330.96 o
 -12  10   7       34.48     -137.35    137.35 o
 -10  10   7     4447.40     4327.85    145.18 o
  -8  10   7     4865.67     4950.17    123.23 o
  -6  10   7     2595.48     2598.47     98.83 o
  -4  10   7     1057.08      973.64     70.21 o
  -2  10   7        0.53      114.98     64.08 o
   0  10   7     1175.41      899.34     79.79 o
   2  10   7     2217.10     2292.24     86.87 o
   4  10   7       83.56       64.49     75.69 o
   6  10   7     4196.26     4331.56    129.65 o
   8  10   7      747.98      721.24     72.81 o
  10  10   7     1717.88     1687.02     96.89 o
  12  10   7      482.97      461.04     96.03 o
  14  10   7      944.93      854.77    116.03 o
 -17  11   7     2030.10     2099.01    160.33 o
 -15  11   7      461.07      488.77    124.96 o
 -13  11   7     1085.94     1204.15    194.57 o
 -11  11   7     5610.96     5276.22    229.81 o
  -9  11   7     1728.25     1359.92    130.64 o
  -7  11   7      642.54      702.37     87.59 o
  -5  11   7        1.98       10.07     78.29 o
  -3  11   7     1693.56     1970.85    104.11 o
  -1  11   7     3627.56     3508.08    140.54 o
   1  11   7     1485.19     1454.62     96.46 o
   3  11   7      305.88      216.34     87.99 o
   5  11   7      751.16      727.25    138.19 o
   7  11   7     4354.70     4080.31    160.39 o
   9  11   7     4968.17     4681.57    214.95 o
 -38   0   8       31.07      174.55    164.78 o
 -36   0   8      678.97      675.57    162.99 o
 -34   0   8    14132.54    15355.60    699.13 o
 -32   0   8     8977.94     9299.86    336.84 o
 -30   0   8      483.03      332.01    102.14 o
 -28   0   8     1589.01     1339.85    105.30 o
 -26   0   8      213.57      192.45     95.16 o
 -24   0   8    61194.46    63322.65   1772.23 o
 -22   0   8     5302.73     4917.82    221.31 o
 -20   0   8      835.51      641.64     76.68 o
 -18   0   8    12154.37    12491.96    275.83 o
 -16   0   8    75691.18    80136.77   1413.54 o
 -14   0   8    46394.08    47090.11    853.01 o
 -12   0   8    11528.78    11620.21    245.59 o
 -10   0   8    13419.48    14220.34    342.00 o
  -8   0   8   128521.14   133575.34   2400.26 o
  -6   0   8     9368.07    10231.10    185.61 o
  -4   0   8     1177.86     1270.42     42.42 o
  -2   0   8       19.49       30.39     24.56 o
   0   0   8    52067.67    51265.02   1588.39 o
   2   0   8    29716.11    28753.28   1162.27 o
   4   0   8     2423.85     2731.61    143.68 o
   6   0   8       51.68      279.59     90.67 o
   8   0   8    11405.92    12562.61    385.15 o
  10   0   8    24892.91    26177.97    867.28 o
  12   0   8    36070.66    38195.78   1062.35 o
  14   0   8      975.17     1013.02    129.79 o
  16   0   8     3110.83     3110.87    190.53 o
  18   0   8    11261.26    11839.91    385.19 o
  20   0   8    17105.91    17195.22    681.78 o
  22   0   8     6131.10     6297.79    314.92 o
  24   0   8     1931.13     1791.60    129.35 o
  26   0   8     2537.31     2588.88    338.19 o
  28   0   8     2925.37     2277.47    367.12 o
 -37   1   8     1144.22     1123.05    140.01 o
 -35   1   8      965.72     1038.47    126.37 o
 -33   1   8      208.86      130.41    137.46 o
 -31   1   8     5232.49     5243.39    146.32 o
 -29   1   8     2272.07     2388.52     96.95 o
 -27   1   8     4550.99     4362.96    117.32 o
 -25   1   8     5530.99     5270.59    121.47 o
 -23   1   8      481.09      570.25     60.80 o
 -21   1   8     3051.78     2894.45     89.63 o
 -19   1   8     4337.16     3994.55     92.19 o
 -17   1   8    38895.00    38938.52    519.68 o
 -15   1   8     1066.01     1131.56     50.58 o
 -13   1   8     2051.67     2058.56     68.91 o
 -11   1   8     3531.98     3484.02     65.50 o
  -9   1   8      659.67      654.47     31.26 o
  -7   1   8      509.53      780.90     31.80 o
  -5   1   8    28280.58    28839.90    391.23 o
  -3   1   8     7811.30     8271.40    160.30 o
  -1   1   8       51.39      265.86     68.12 o
   1   1   8     1233.62     1228.55     33.57 o
   3   1   8    13094.27    13078.38    275.14 o
   5   1   8    26299.89    25207.10    508.56 o
   7   1   8      490.78      462.63     68.15 o
   9   1   8     3079.84     3244.16    119.59 o
  11   1   8        2.81       36.58     86.63 o
  13   1   8      235.53      374.76     79.75 o
  15   1   8      522.66      435.08     30.85 o
  17   1   8      971.78      827.87     44.67 o
  19   1   8       98.57       91.19     40.33 o
  21   1   8     4320.28     4176.58     97.84 o
  23   1   8     2162.78     2063.50     63.91 o
  25   1   8     1173.87     1006.47     89.27 o
  27   1   8       96.95      276.86    266.92 o
 -36   2   8     1143.23     1134.71    145.22 o
 -34   2   8       17.22       40.67    119.57 o
 -32   2   8     1773.10     1806.33    137.17 o
 -30   2   8     2777.64     2723.80    120.01 o
 -28   2   8     6838.59     6847.75    159.54 o
 -26   2   8     1467.93     1344.03     77.03 o
 -24   2   8     4911.71     4450.00    122.11 o
 -22   2   8    19247.36    18829.64    391.00 o
 -20   2   8     7084.50     6954.15    134.20 o
 -18   2   8     1430.04     1475.93     61.53 o
 -16   2   8    17726.40    17182.90    243.21 o
 -14   2   8      210.27      222.56     31.04 o
 -12   2   8     8355.97     8451.20    189.90 o
 -10   2   8     7887.97     8420.43    135.21 o
  -8   2   8    11034.96    11261.46    154.69 o
  -6   2   8    48150.44    49534.67    616.00 o
  -4   2   8    12000.87    12704.32    252.92 o
  -2   2   8     5234.60     5415.89    117.39 o
   0   2   8     5367.08     5341.19     96.73 o
   2   2   8      722.30      814.80     33.85 o
   4   2   8      190.92      221.29     26.84 o
   6   2   8    28690.17    29640.38    374.99 o
   8   2   8     6589.16     6698.52    137.71 o
  10   2   8     1352.13     1241.71     48.69 o
  12   2   8     7203.97     6792.03    165.80 o
  14   2   8     6650.77     6552.78    121.91 o
  16   2   8     1302.89     1298.63     56.22 o
  18   2   8       69.12       76.77     39.28 o
  20   2   8     1447.82     1348.13     38.20 o
  22   2   8      569.39      526.12     33.75 o
  24   2   8       27.77       53.88     64.67 o
  26   2   8      176.87      189.48    113.28 o
  28   2   8     2747.13     2458.01    376.19 o
 -35   3   8      103.29      216.86    121.70 o
 -33   3   8      606.71      624.80    176.19 o
 -31   3   8      266.21      266.06    147.75 o
 -29   3   8     1390.39     1281.76     88.00 o
 -27   3   8      812.59      668.66    106.57 o
 -25   3   8       67.29       41.12     59.17 o
 -23   3   8     1423.16     1269.74     68.55 o
 -21   3   8     3156.60     3015.49     77.32 o
 -19   3   8    22548.23    23807.30    393.98 o
 -17   3   8     3490.58     3411.22     77.35 o
 -15   3   8     2722.27     2654.07     61.48 o
 -13   3   8      728.18      795.18     40.10 o
 -11   3   8     9106.91     8674.63    136.58 o
  -9   3   8    21942.90    23377.69    357.80 o
  -7   3   8     1420.63     1473.31     49.91 o
  -5   3   8     4959.50     5030.05    117.05 o
  -3   3   8    22774.04    22010.18    384.54 o
  -1   3   8      303.79      363.21     24.57 o
   1   3   8    14525.40    15178.35    189.59 o
   3   3   8       38.59       49.38     33.29 o
   5   3   8      505.17      536.87     37.68 o
   7   3   8     3715.33     3417.74     92.52 o
   9   3   8      188.67      221.34     36.10 o
  11   3   8     1696.88     1803.81     76.08 o
  13   3   8     1947.86     1817.32     79.02 o
  15   3   8    14458.70    14617.18    349.38 o
  17   3   8     7139.11     7006.06    169.96 o
  19   3   8      102.98       83.86     43.42 o
  21   3   8        6.59      -25.45     29.09 o
  23   3   8      232.50      155.62     43.03 o
  25   3   8     3305.42     3630.28    191.23 o
  27   3   8     1420.03     1077.19    310.54 o
 -34   4   8     2797.12     2779.24    182.91 o
 -32   4   8     1160.70     1486.01    172.12 o
 -30   4   8      407.73      154.09    108.29 o
 -28   4   8     1656.93     1493.98     85.93 o
 -26   4   8     4345.77     4025.85    139.40 o
 -24   4   8      187.77      197.94     64.58 o
 -22   4   8      544.74      613.59     62.53 o
 -20   4   8      387.41      405.88     58.43 o
 -18   4   8     1811.01     1543.98     66.61 o
 -16   4   8      140.51      199.72     42.63 o
 -14   4   8      664.16      611.94     48.74 o
 -12   4   8      532.55      422.20     41.01 o
 -10   4   8     5418.83     5549.10     95.07 o
  -8   4   8      495.39      576.56     36.30 o
  -6   4   8     7204.30     7083.15    103.71 o
  -4   4   8      925.95     1026.47     38.40 o
  -2   4   8     6391.22     6764.60     98.45 o
   0   4   8    13635.67    13511.35    219.62 o
   2   4   8     3412.27     3344.23     76.54 o
   4   4   8     5322.19     5512.71    134.34 o
   6   4   8      159.08      150.89     22.36 o
   8   4   8     5848.52     5913.32    137.85 o
  10   4   8     1985.80     1754.75     53.43 o
  12   4   8     2408.64     2312.75     46.83 o
  14   4   8      302.22      315.99     23.99 o
  16   4   8     5626.69     5587.90    139.56 o
  18   4   8     1341.69     1177.19     44.36 o
  20   4   8     4130.25     3736.97     99.20 o
  22   4   8     1123.37      957.82     54.72 o
  24   4   8      822.15      755.87    105.95 o
  26   4   8     4712.17     4586.90    453.51 o
 -33   5   8        1.74       57.54    116.33 o
 -31   5   8      397.89      219.89    123.27 o
 -29   5   8      157.82      -71.76    105.17 o
 -27   5   8     1346.98     1343.39     81.27 o
 -25   5   8       54.33      142.07     50.59 o
 -23   5   8     1840.15     1706.66     81.49 o
 -21   5   8        4.14       31.03     57.13 o
 -19   5   8        2.95      -49.88     49.88 o
 -17   5   8     4368.75     3882.27    115.09 o
 -15   5   8     2440.70     2407.59     75.87 o
 -13   5   8       70.80       84.44     46.63 o
 -11   5   8       68.62       81.18     46.15 o
  -9   5   8     1730.28     1763.64     60.60 o
  -7   5   8      665.86      739.30     43.87 o
  -5   5   8     1269.57     1174.87     45.79 o
  -3   5   8     6925.77     6913.18    112.02 o
  -1   5   8     1447.55     1531.18     46.70 o
   1   5   8       86.35      108.57     38.76 o
   3   5   8        1.46      -17.94     31.63 o
   5   5   8     2044.96     2127.15     97.00 o
   7   5   8      260.53      351.18     30.23 o
   9   5   8     9222.36     9764.85    175.20 o
  11   5   8     5285.87     5199.72    122.39 o
  13   5   8       54.56       79.84     29.87 o
  15   5   8     6742.82     6494.03    196.82 o
  17   5   8     1276.91     1218.00     43.51 o
  19   5   8     6358.22     6612.09    242.76 o
  21   5   8      144.16       89.72     62.16 o
  23   5   8     1504.41     1181.22    106.80 o
  25   5   8      267.28      273.04    178.14 o
 -32   6   8        0.80       42.57    118.42 o
 -30   6   8      467.97      428.93    147.56 o
 -28   6   8      116.84      109.14    131.35 o
 -26   6   8     1988.11     2052.38     93.78 o
 -24   6   8       93.40       42.20     68.12 o
 -22   6   8        2.39      -45.65     62.54 o
 -20   6   8       83.95       87.32     62.91 o
 -18   6   8     1842.20     1843.35     81.89 o
 -16   6   8     4308.91     4794.92    116.54 o
 -14   6   8      537.40      405.78     54.31 o
 -12   6   8      927.55      778.72     58.55 o
 -10   6   8     4153.73     4088.62     94.73 o
  -8   6   8     7300.85     7523.13    135.36 o
  -6   6   8     9821.04     9846.97    163.27 o
  -4   6   8     3026.25     3076.33     86.62 o
  -2   6   8      130.26       95.62     38.06 o
   0   6   8      603.89      681.57     40.90 o
   2   6   8      119.98       40.13     38.40 o
   4   6   8      568.32      528.81     41.42 o
   6   6   8     2822.82     2767.83     62.65 o
   8   6   8     4947.94     5054.64    127.58 o
  10   6   8      220.16      300.72     37.08 o
  12   6   8     7288.70     7422.85    177.82 o
  14   6   8        7.74       -7.24     57.09 o
  16   6   8     4250.77     4372.80    133.71 o
  18   6   8    10303.50    10641.66    334.66 o
  20   6   8       53.40       51.34     74.20 o
  22   6   8      766.01      757.01    102.57 o
 -31   7   8      398.29      402.58    223.14 o
 -29   7   8      904.29      664.48    130.61 o
 -27   7   8        1.41      144.43    157.91 o
 -25   7   8      187.51       73.08     95.42 o
 -23   7   8      339.16      251.87     79.25 o
 -21   7   8      389.34      365.22     69.72 o
 -19   7   8     1899.02     1799.93     87.96 o
 -17   7   8     3903.18     3894.67    110.50 o
 -15   7   8      570.56      580.24     67.49 o
 -13   7   8      502.17      620.30     62.38 o
 -11   7   8     4328.15     4510.13    110.04 o
  -9   7   8      123.92      137.47     53.32 o
  -7   7   8     2125.69     2009.27     72.48 o
  -5   7   8       32.95      104.80     45.97 o
  -3   7   8     8101.17     8325.82    136.14 o
  -1   7   8      129.53      201.88     49.25 o
   1   7   8     5254.44     5212.54    102.00 o
   3   7   8     4296.78     4314.11     84.80 o
   5   7   8     2971.81     3013.63    102.78 o
   7   7   8     4802.65     4773.85     92.07 o
   9   7   8      887.34      977.84     50.77 o
  11   7   8      151.26       36.16     44.27 o
  13   7   8     4867.91     4939.38    142.17 o
  15   7   8     4360.19     4204.32    179.98 o
  17   7   8      502.05      470.58     64.16 o
  19   7   8       98.21       53.33     77.12 o
  21   7   8     1788.76     1828.21    138.36 o
 -28   8   8    11135.53    11153.62    582.43 o
 -26   8   8    14408.52    14215.00    584.70 o
 -24   8   8     6743.07     7126.71    314.88 o
 -22   8   8     2236.35     2319.40    146.14 o
 -20   8   8     6045.81     6235.12    213.34 o
 -18   8   8     8247.91     8488.32    182.33 o
 -16   8   8    10984.32    11251.35    224.78 o
 -14   8   8      394.74      408.39     71.09 o
 -12   8   8        3.56      -48.11     62.20 o
 -10   8   8       35.64       74.15     62.29 o
  -8   8   8     5649.90     5806.49    128.37 o
  -6   8   8    18322.06    19531.48    286.94 o
  -4   8   8     8954.40     9287.22    158.76 o
  -2   8   8        8.11      -48.65     48.65 o
   0   8   8     1271.20     1307.44     60.16 o
   2   8   8     3268.48     3255.77     80.67 o
   4   8   8    29860.86    31854.10    416.26 o
   6   8   8    17500.07    18188.76    381.81 o
   8   8   8    11083.50    11117.53    259.06 o
  10   8   8     1668.33     1768.58     92.70 o
  12   8   8     2558.24     2518.59    122.96 o
  14   8   8     1803.60     1904.68     82.01 o
  16   8   8     3360.03     3370.01    159.06 o
  18   8   8     4962.02     4912.89    234.93 o
 -25   9   8      457.93      457.97    151.85 o
 -23   9   8     1168.14     1157.80    148.21 o
 -21   9   8     2676.56     2888.87    173.00 o
 -19   9   8       53.94     -111.09    113.88 o
 -17   9   8      463.11      429.80    104.60 o
 -15   9   8     3858.66     3922.63    144.78 o
 -13   9   8    10194.28    10747.07    219.91 o
 -11   9   8        8.75        8.34     68.08 o
  -9   9   8     5679.90     5603.79    138.96 o
  -7   9   8     1695.65     1898.21     77.46 o
  -5   9   8       18.51       68.23     56.64 o
  -3   9   8      526.81      605.22     62.28 o
  -1   9   8       14.63      117.45     58.39 o
   1   9   8      586.74      707.66     73.64 o
   3   9   8      331.31      367.69     56.22 o
   5   9   8      399.37      368.22     54.13 o
   7   9   8     1356.81     1312.40     82.86 o
   9   9   8     1815.12     1745.99     85.40 o
  11   9   8      922.34     1005.31     75.91 o
  13   9   8     1328.82      944.32     86.35 o
  15   9   8     1484.06     1510.68    104.50 o
 -20  10   8     3874.34     3465.64    210.42 o
 -18  10   8     2651.76     2551.77    169.64 o
 -16  10   8      426.44      512.54    136.40 o
 -14  10   8      451.78      305.89    109.93 o
 -12  10   8    10028.63    10534.37    281.75 o
 -10  10   8     7332.49     7384.98    214.95 o
  -8  10   8     3311.62     3315.85    121.32 o
  -6  10   8     8289.59     8125.69    190.83 o
  -4  10   8     9775.82     9481.38    204.97 o
  -2  10   8     3454.12     3444.77    128.51 o
   0  10   8      474.65      363.35     85.26 o
   2  10   8     1159.10     1215.61     82.16 o
   4  10   8      520.63      582.97     73.60 o
   6  10   8     1918.60     1621.14    134.61 o
   8  10   8       13.26       76.82     95.07 o
  10  10   8      644.03      680.41    112.09 o
 -13  11   8      697.96      418.19    153.61 o
 -11  11   8       57.21       31.26    118.59 o
  -9  11   8      122.69      114.91    114.57 o
  -7  11   8      312.75      214.04    107.66 o
  -5  11   8       90.61      162.55     91.75 o
  -3  11   8    10317.59     9995.21    269.23 o
  -1  11   8    15115.54    15430.63    351.31 o
   1  11   8     2982.74     2827.04    192.16 o
   3  11   8      230.83      234.69     92.40 o
 -35   1   9     1156.40     1060.96    141.82 o
 -33   1   9        3.12       41.58     99.96 o
 -31   1   9      125.62      213.16     98.73 o
 -29   1   9      648.36      699.09     73.35 o
 -27   1   9       94.60      131.90     64.15 o
 -25   1   9     1621.24     1578.99     77.97 o
 -23   1   9     2617.85     2438.83     81.12 o
 -21   1   9     9116.55     8945.94    159.29 o
 -19   1   9      319.02      411.41     53.51 o
 -17   1   9     4078.36     3914.75     89.74 o
 -15   1   9     7209.67     6952.94    122.12 o
 -13   1   9      982.06     1019.68     48.59 o
 -11   1   9     6420.06     6557.55    142.67 o
  -9   1   9     4463.58     5025.31     99.60 o
  -7   1   9      237.82      306.29     27.40 o
  -5   1   9     1733.07     1627.28     39.33 o
  -3   1   9     5355.36     5231.06     72.02 o
  -1   1   9     6684.67     6662.50    141.65 o
   1   1   9     6054.38     6537.54    190.44 o
   3   1   9     5401.60     5006.28    144.10 o
   5   1   9     6895.96     6909.94    187.05 o
   7   1   9     2289.49     2313.18    107.64 o
   9   1   9        4.70       55.52     96.07 o
  11   1   9      299.01      335.43     85.15 o
  13   1   9     3492.05     3377.18    145.58 o
  15   1   9      928.91      908.02    116.45 o
  17   1   9      911.52      998.10    123.88 o
  19   1   9       24.95     -115.88    118.07 o
  21   1   9     1435.64     1340.12    155.40 o
  23   1   9     4179.07     3608.19    403.84 o
  25   1   9      184.13      161.10    246.62 o
 -36   2   9     5146.22     4502.97    246.18 o
 -34   2   9     3404.80     3427.01    300.86 o
 -32   2   9       64.94      -97.24     97.24 o
 -30   2   9     7113.31     6917.05    206.39 o
 -28   2   9     4039.17     4090.86    121.32 o
 -26   2   9     1009.43      903.86     71.56 o
 -24   2   9     2411.23     2297.22     86.16 o
 -22   2   9     5588.14     5334.66    136.34 o
 -20   2   9     2874.74     2915.38    102.52 o
 -18   2   9       10.72       87.04     44.65 o
 -16   2   9      220.63      216.11     48.99 o
 -14   2   9    10260.19    10432.37    146.53 o
 -12   2   9    10946.65    11757.51    161.74 o
 -10   2   9     6237.12     6157.07    138.97 o
  -8   2   9        9.56       92.41     34.14 o
  -6   2   9     1753.74     2003.09     57.28 o
  -4   2   9    18139.02    18944.01    394.50 o
  -2   2   9    19192.26    20340.45    407.41 o
   0   2   9     6081.16     5784.08    163.39 o
   2   2   9     6335.18     6712.53    116.37 o
   4   2   9     4237.22     3890.93     81.93 o
   6   2   9     6538.70     6853.81    159.17 o
   8   2   9     1269.09     1193.64    158.98 o
  10   2   9    10307.84     9910.97    298.57 o
  12   2   9     8243.92     8097.30    334.97 o
  14   2   9     1876.01     1650.25     90.37 o
  16   2   9      386.61      321.87     42.10 o
  18   2   9     1596.50     1368.58     48.14 o
  20   2   9     8397.61     8821.06    299.80 o
  22   2   9     3300.78     3230.25    244.93 o
  24   2   9       39.30     -186.15    276.42 o
  26   2   9      508.05      305.79    280.74 o
 -35   3   9     1194.61     1163.11    139.86 o
 -33   3   9     2884.43     2571.04    251.27 o
 -31   3   9    10230.88    10263.35    369.93 o
 -29   3   9      735.59      680.04     78.04 o
 -27   3   9      782.48      705.25     58.88 o
 -25   3   9        2.13       -6.09     45.20 o
 -23   3   9     8416.84     8233.52    152.86 o
 -21   3   9     3584.70     3432.07     86.30 o
 -19   3   9     2079.75     2106.26     66.85 o
 -17   3   9       67.85      104.24     43.90 o
 -15   3   9     1170.59     1361.27     58.46 o
 -13   3   9     4023.73     3845.80     90.06 o
 -11   3   9     1364.57     1329.91     45.67 o
  -9   3   9     3571.75     3713.06     68.95 o
  -7   3   9    25970.61    26045.25    419.18 o
  -5   3   9     9736.07    10081.75    173.15 o
  -3   3   9        3.14       54.36     29.68 o
  -1   3   9     4028.43     4253.88    127.98 o
   1   3   9    11037.13    10561.05    187.64 o
   3   3   9     2704.50     2542.06     99.67 o
   5   3   9      275.82      271.74     35.10 o
   7   3   9      543.92      592.58     42.61 o
   9   3   9      433.96      397.57     57.72 o
  11   3   9       31.18      -23.97     35.69 o
  13   3   9       77.71       66.19     63.37 o
  15   3   9     1231.24     1086.14     51.22 o
  17   3   9       71.18      127.04     42.67 o
  19   3   9     1048.17     1098.74    117.87 o
  21   3   9      327.53      194.12    224.23 o
  23   3   9      904.83      870.64    180.20 o
  25   3   9     2507.24     2447.29    273.66 o
 -34   4   9       39.39      -27.61    141.47 o
 -32   4   9      256.74      108.96    133.91 o
 -30   4   9     4860.99     5068.25    220.26 o
 -28   4   9     7811.44     7940.16    191.58 o
 -26   4   9      408.06      629.48     77.34 o
 -24   4   9     4644.52     4738.74    134.68 o
 -22   4   9       33.02       59.26     42.77 o
 -20   4   9     2577.63     2446.73     63.12 o
 -18   4   9      253.06      143.46     43.51 o
 -16   4   9     9927.85     9418.89    229.53 o
 -14   4   9    23081.74    23432.90    431.25 o
 -12   4   9     5697.29     5823.22    141.01 o
 -10   4   9     4502.36     4161.52    105.18 o
  -8   4   9     2252.78     2052.99     55.08 o
  -6   4   9     7133.50     7317.46    135.26 o
  -4   4   9       40.49       45.15     34.61 o
  -2   4   9       26.70       45.93     28.24 o
   0   4   9      113.87       87.88     27.59 o
   2   4   9    13344.68    13370.72    198.50 o
   4   4   9    16798.87    16100.36    295.50 o
   6   4   9     4088.23     4080.38    160.40 o
   8   4   9      392.37      335.06     58.72 o
  10   4   9      683.51      672.44     48.93 o
  12   4   9     2276.36     2168.29     90.52 o
  14   4   9     1171.60     1287.34     78.38 o
  16   4   9     1682.21     1547.33     65.19 o
  18   4   9      211.68      322.23     56.91 o
  20   4   9     2764.30     2506.36    108.84 o
  22   4   9     1295.70     1202.38    203.38 o
  24   4   9      210.20      103.83    236.47 o
 -33   5   9        7.11     -117.05    128.36 o
 -31   5   9      698.93      521.06    142.85 o
 -29   5   9     2141.90     2372.97    155.98 o
 -27   5   9    15408.91    16392.26    398.48 o
 -25   5   9    13313.75    13492.44    236.28 o
 -23   5   9     9328.31     9316.84    204.77 o
 -21   5   9     1453.72     1317.89     64.01 o
 -19   5   9     8652.45     8338.00    182.43 o
 -17   5   9     8364.83     8588.48    176.49 o
 -15   5   9     2231.15     2225.56     68.59 o
 -13   5   9       85.77       68.83     43.67 o
 -11   5   9      137.33      119.96     50.85 o
  -9   5   9      785.67      797.86     46.70 o
  -7   5   9      298.20      273.98     45.34 o
  -5   5   9     1458.91     1375.95     50.36 o
  -3   5   9      128.54      137.50     35.89 o
  -1   5   9        3.11       13.32     32.14 o
   1   5   9      402.39      407.37     33.60 o
   3   5   9     1040.42     1111.25     48.23 o
   5   5   9    10440.44    10776.79    153.21 o
   7   5   9    21213.20    22022.55    304.48 o
   9   5   9     8426.48     8279.89    216.03 o
  11   5   9     2847.40     2660.95    114.63 o
  13   5   9     1935.94     1783.44     76.58 o
  15   5   9      859.01      973.28     62.46 o
  17   5   9     2323.50     2293.67    209.45 o
  19   5   9      978.71      887.67    117.49 o
  21   5   9      109.77      -10.35    112.91 o
  23   5   9      564.06      314.43    244.03 o
 -30   6   9      694.44      478.82    135.40 o
 -28   6   9     1959.53     1892.90    161.21 o
 -26   6   9       83.87       54.51    101.08 o
 -24   6   9      513.29      540.93     74.32 o
 -22   6   9     4140.54     3914.85    120.11 o
 -20   6   9     4299.87     4253.78    124.33 o
 -18   6   9     4678.43     4432.71    116.62 o
 -16   6   9     2616.26     2659.03     90.00 o
 -14   6   9    15212.81    15121.39    250.83 o
 -12   6   9    12732.26    13211.83    222.84 o
 -10   6   9      373.36      294.57     49.18 o
  -8   6   9     2408.19     2512.48     68.62 o
  -6   6   9     7396.58     7726.09    126.90 o
  -4   6   9     2519.91     2496.30     67.23 o
  -2   6   9       20.59       60.07     40.66 o
   0   6   9     1523.87     1484.11     51.10 o
   2   6   9     2610.46     2866.22     64.92 o
   4   6   9     7811.02     8209.69    139.28 o
   6   6   9      352.90      331.86     40.18 o
   8   6   9        0.80       -2.08     33.06 o
  10   6   9      189.38      226.85     37.79 o
  12   6   9     4950.99     4898.77    122.00 o
  14   6   9     9107.51     9091.37    226.43 o
  16   6   9     5099.64     5134.80    158.03 o
  18   6   9     1588.35     1591.34    116.25 o
  20   6   9     1365.80     1384.82    465.82 o
 -29   7   9     2143.75     2056.72    168.88 o
 -27   7   9      649.66      559.22    124.18 o
 -25   7   9     1433.26     1342.76    131.83 o
 -23   7   9     2747.80     2513.89    130.69 o
 -21   7   9      163.22      109.52     69.04 o
 -19   7   9     4142.16     3981.49    118.68 o
 -17   7   9     1066.24     1064.58     78.03 o
 -15   7   9      225.13      249.39     61.89 o
 -13   7   9     2900.49     3154.94    128.78 o
 -11   7   9     1127.78     1160.60     70.24 o
  -9   7   9      446.77      407.32     66.89 o
  -7   7   9      329.57      572.60     57.69 o
  -5   7   9     5904.38     6090.00    166.84 o
  -3   7   9    22964.48    24369.58    322.66 o
  -1   7   9     2611.50     2843.25     79.72 o
   1   7   9     3990.51     4099.33     96.42 o
   3   7   9     6473.57     6564.52    128.72 o
   5   7   9     1826.64     1901.69     79.46 o
   7   7   9    13649.15    14793.63    255.07 o
   9   7   9      170.45      216.43     47.73 o
  11   7   9     2244.26     2096.01     64.15 o
  13   7   9       43.53      -41.21     66.77 o
  15   7   9      737.82      758.41    126.68 o
  17   7   9     1112.65     1309.61    143.01 o
  19   7   9      972.05     1031.47    168.52 o
 -26   8   9     4634.28     4745.54    343.06 o
 -24   8   9       28.44      161.14    121.95 o
 -22   8   9     1224.35     1082.58    124.22 o
 -20   8   9      185.90      109.35     82.31 o
 -18   8   9      668.01      779.38     85.72 o
 -16   8   9     1787.93     1765.32     88.70 o
 -14   8   9     2488.88     2236.59     93.01 o
 -12   8   9     1573.94     1732.83     82.64 o
 -10   8   9     2121.49     1971.97     85.10 o
  -8   8   9     3043.94     2957.65    120.77 o
  -6   8   9        7.30      -41.66     55.54 o
  -4   8   9      569.55      683.02     73.85 o
  -2   8   9     3419.65     3546.29     86.96 o
   0   8   9     9643.00    10096.60    176.32 o
   2   8   9     2921.43     2744.21     76.31 o
   4   8   9      492.04      473.58     55.62 o
   6   8   9     2571.65     2374.34     88.36 o
   8   8   9     4344.86     4357.42    132.94 o
  10   8   9      603.64      568.00     68.69 o
  12   8   9     6295.21     5866.31    225.69 o
  14   8   9     1385.95     1393.26    118.25 o
  16   8   9     2017.59     2070.87    505.77 o
 -21   9   9     1319.82     1458.09    149.45 o
 -19   9   9     1663.31     1569.32    150.03 o
 -17   9   9     3999.47     4385.48    213.08 o
 -15   9   9    12208.59    12521.73    313.05 o
 -13   9   9      372.95      345.56     89.06 o
 -11   9   9    14749.72    15316.00    319.14 o
  -9   9   9     2342.39     2382.58    105.59 o
  -7   9   9     4297.73     4398.98    127.78 o
  -5   9   9     4476.70     4429.04    118.34 o
  -3   9   9     2582.28     2425.31     90.19 o
  -1   9   9     6122.51     6368.38    155.05 o
   1   9   9     1647.76     1708.73    102.11 o
   3   9   9     4432.09     4324.53    130.66 o
   5   9   9      346.72      255.54     64.91 o
   7   9   9      729.02      729.99     93.23 o
   9   9   9     5671.27     5573.16    192.57 o
  11   9   9    11271.61    10850.14    893.95 o
 -16  10   9     4389.69     3829.12    316.82 o
 -14  10   9     2505.85     2498.29    169.36 o
 -12  10   9     2452.27     2409.29    131.09 o
 -10  10   9     6390.91     6713.96    205.40 o
  -8  10   9    14425.52    14492.51    357.89 o
  -6  10   9     4419.47     4186.24    141.71 o
  -4  10   9       88.58      120.39     77.02 o
  -2  10   9     2202.78     2161.91    100.74 o
   0  10   9     1548.08     1540.25    133.07 o
   2  10   9     2537.11     2432.22    148.13 o
   4  10   9     1520.53     1135.46    111.02 o
   6  10   9     7921.29     7556.54    305.40 o
 -34   0  10      293.37       78.55    263.90 o
 -32   0  10      290.09      224.86    144.08 o
 -30   0  10     3869.72     3827.43    259.99 o
 -28   0  10      457.72      366.57    105.51 o
 -26   0  10     8340.19     7825.67    236.33 o
 -24   0  10     6626.52     6347.63    204.72 o
 -22   0  10        3.70       20.68     72.59 o
 -20   0  10      353.71      348.32     82.15 o
 -18   0  10      883.14      865.29     82.13 o
 -16   0  10    11262.42    10738.02    251.31 o
 -14   0  10      519.77      479.34     67.73 o
 -12   0  10     6768.31     6968.01    262.39 o
 -10   0  10       74.12      191.68     81.60 o
  -8   0  10     5291.63     5582.55    140.75 o
  -6   0  10    33406.79    35454.14    819.65 o
  -4   0  10      391.42      411.29     42.93 o
  -2   0  10     1319.15     1349.44     55.80 o
   0   0  10      111.16      -22.49     98.47 o
   2   0  10    14726.48    14722.91    707.47 o
   4   0  10      336.62      378.10    102.35 o
   6   0  10      289.08      429.32    142.96 o
   8   0  10     2979.12     2915.88    184.19 o
  10   0  10      217.01      152.74    142.96 o
  12   0  10      522.94      708.82    143.35 o
  14   0  10     1646.89     1986.29    443.14 o
  16   0  10     6725.51     7073.21    344.56 o
  18   0  10        2.04       70.83    247.92 o
  20   0  10       61.12       45.35    257.42 o
  22   0  10      855.28      629.30    317.02 o
 -35   1  10     1827.64     1586.56    173.78 o
 -33   1  10     2449.82     2150.79    154.60 o
 -31   1  10     5075.20     5084.01    225.58 o
 -29   1  10     2592.30     2555.00    109.38 o
 -27   1  10     1728.12     1605.67     89.33 o
 -25   1  10     1290.33     1362.73     77.13 o
 -23   1  10     2720.95     2498.68     88.97 o
 -21   1  10     2910.96     2798.24    114.14 o
 -19   1  10       71.49       53.54     51.81 o
 -17   1  10     1205.41     1092.91     60.45 o
 -15   1  10       32.87       67.30     44.22 o
 -13   1  10      178.46      223.74     40.81 o
 -11   1  10     6497.47     6535.62    136.64 o
  -9   1  10    11187.42    11414.47    191.09 o
  -7   1  10      263.31      329.49     37.52 o
  -5   1  10    15010.96    15660.42    189.44 o
  -3   1  10     2579.40     2611.19     51.59 o
  -1   1  10     4100.13     4048.98     82.76 o
   1   1  10      803.20      750.89    103.45 o
   3   1  10     9786.01    10233.00    280.62 o
   5   1  10    15244.11    15747.06    362.32 o
   7   1  10       54.70      141.36     92.66 o
   9   1  10      586.89      597.47     83.83 o
  11   1  10     4670.39     4609.98    170.36 o
  13   1  10     7480.68     7272.91    226.89 o
  15   1  10      195.98      346.10    119.37 o
  17   1  10     5653.39     6043.33    264.38 o
  19   1  10      156.78       74.61    193.63 o
  21   1  10     6905.24     6532.16    389.17 o
  23   1  10     1445.34     1125.13    311.41 o
 -34   2  10      164.89       54.73    170.44 o
 -32   2  10      306.38      356.73    118.97 o
 -30   2  10     1372.09     1339.58    137.15 o
 -28   2  10      934.23      943.82     80.38 o
 -26   2  10       36.83       -5.42     55.22 o
 -24   2  10     2957.95     2693.01    102.93 o
 -22   2  10    15891.89    16372.35    254.01 o
 -20   2  10    30361.11    31051.93    563.03 o
 -18   2  10     4461.89     4318.81    101.33 o
 -16   2  10      692.25      601.48     55.46 o
 -14   2  10     1468.80     1468.52     48.33 o
 -12   2  10     6417.82     6792.02    112.34 o
 -10   2  10     4607.81     4765.74     82.19 o
  -8   2  10     3253.92     3271.39     62.69 o
  -6   2  10      241.78      300.20     32.24 o
  -4   2  10     1431.66     1388.01     56.01 o
  -2   2  10     5004.46     4708.13    116.63 o
   0   2  10      454.89      492.34     44.96 o
   2   2  10     1689.57     1540.66     55.02 o
   4   2  10     1898.53     1779.48    203.86 o
   6   2  10     8991.75     9402.09    284.15 o
   8   2  10     1112.93     1089.28    134.48 o
  10   2  10     3050.94     2639.87    147.14 o
  12   2  10      219.74      435.48    114.42 o
  14   2  10     6136.98     6163.27    392.18 o
  16   2  10     3153.42     2690.11    377.49 o
  18   2  10     2558.15     2568.67    229.31 o
  20   2  10     2170.90     2137.28    211.94 o
  22   2  10     1057.54      786.68    246.19 o
 -33   3  10      683.80      875.71    198.56 o
 -31   3  10       17.98      253.01    124.87 o
 -29   3  10     5979.46     6519.77    241.26 o
 -27   3  10     3613.37     3499.80    102.99 o
 -25   3  10      160.28       76.19     56.54 o
 -23   3  10     8091.72     8242.54    155.78 o
 -21   3  10       64.53       50.29     52.72 o
 -19   3  10    11554.98    11828.45    200.98 o
 -17   3  10    16131.32    16008.82    220.28 o
 -15   3  10     5854.37     5980.60    129.90 o
 -13   3  10     6441.25     6710.91    109.94 o
 -11   3  10     8474.59     8632.29    143.66 o
  -9   3  10    12052.13    12657.78    176.01 o
  -7   3  10    10315.54    10421.32    136.46 o
  -5   3  10    13807.40    14144.85    183.12 o
  -3   3  10     4903.63     4808.65    107.75 o
  -1   3  10      973.55      868.11     44.85 o
   1   3  10      331.99      426.27     40.46 o
   3   3  10       24.84       15.03     36.70 o
   5   3  10      660.86      742.35     52.19 o
   7   3  10     1880.77     1805.09     79.34 o
   9   3  10      167.95      173.44     33.08 o
  11   3  10     1048.74      863.15     41.01 o
  13   3  10      307.65      301.32     68.67 o
  15   3  10     9747.01    10403.62    171.73 o
  17   3  10    12774.40    13677.07    348.99 o
  19   3  10     1095.20      874.05    179.60 o
  21   3  10      569.85      513.45    219.51 o
 -32   4  10      271.28      204.33    124.30 o
 -30   4  10      422.76      471.05    178.22 o
 -28   4  10     1275.23     1322.91    161.83 o
 -26   4  10     9864.49    10487.40    268.11 o
 -24   4  10     2916.99     2909.05     88.48 o
 -22   4  10     1500.31     1293.52     87.99 o
 -20   4  10     1136.91      955.76     77.29 o
 -18   4  10     5700.69     5839.57    117.48 o
 -16   4  10     7327.79     7675.76    127.20 o
 -14   4  10       77.74      157.82     44.29 o
 -12   4  10      602.14      610.25     44.21 o
 -10   4  10     4463.56     4418.93    110.00 o
  -8   4  10    20298.59    21055.74    395.07 o
  -6   4  10    18403.72    18726.32    237.66 o
  -4   4  10     1216.76     1203.05     49.91 o
  -2   4  10     7720.22     8037.91    130.22 o
   0   4  10    30850.79    33058.48    512.42 o
   2   4  10    11578.52    11302.85    332.72 o
   4   4  10      344.35      303.64     52.65 o
   6   4  10     3572.16     3387.01     82.16 o
   8   4  10    12724.54    12822.60    322.25 o
  10   4  10    14715.76    15236.26    366.40 o
  12   4  10      711.96      733.18     70.52 o
  14   4  10        2.37      -11.99     65.93 o
  16   4  10     1942.06     1807.16     96.60 o
  18   4  10     9060.30     8404.03    450.23 o
  20   4  10     6872.90     6236.24    374.05 o
 -31   5  10       18.94     -117.17    117.17 o
 -29   5  10     3479.08     3371.08    205.10 o
 -27   5  10     2476.89     2181.85    147.92 o
 -25   5  10      279.98      223.56     89.41 o
 -23   5  10     2174.09     2114.13     94.84 o
 -21   5  10    11386.45    11826.83    203.71 o
 -19   5  10     4131.64     3963.91     96.58 o
 -17   5  10        2.47      -49.39     49.39 o
 -15   5  10      937.77      970.17     57.03 o
 -13   5  10     2499.18     2079.11     68.57 o
 -11   5  10    11537.15    11780.88    236.00 o
  -9   5  10     4111.57     4016.54    117.88 o
  -7   5  10     3526.33     3371.06     87.84 o
  -5   5  10      695.00      751.68     50.12 o
  -3   5  10     3965.93     3885.87    118.77 o
  -1   5  10     8722.66     8815.29    189.42 o
   1   5  10     2146.64     2129.47     50.60 o
   3   5  10      541.35      559.05     45.09 o
   5   5  10     3256.61     3213.84    114.84 o
   7   5  10     3786.98     3888.02     99.43 o
   9   5  10       42.21      101.25     49.56 o
  11   5  10      904.74      763.41     59.30 o
  13   5  10     2656.74     2433.89    105.82 o
  15   5  10      373.40      305.77     87.29 o
  17   5  10      822.04      615.87    174.84 o
  19   5  10       95.07      164.62    329.55 o
 -28   6  10     1604.64     1534.37    152.90 o
 -26   6  10      565.57      459.29    113.75 o
 -24   6  10     2716.12     2781.87    136.42 o
 -22   6  10     5037.52     4699.35    127.40 o
 -20   6  10      167.58      101.02     58.42 o
 -18   6  10     8997.86     9234.58    264.05 o
 -16   6  10     1283.79     1319.68     72.95 o
 -14   6  10     8427.34     8779.49    160.30 o
 -12   6  10     9403.49     9563.29    169.42 o
 -10   6  10     1176.41      971.40     57.58 o
  -8   6  10     1401.75     1321.46     59.68 o
  -6   6  10     5556.28     5830.01    112.03 o
  -4   6  10    20418.39    22115.76    306.26 o
  -2   6  10     1950.15     2049.65     61.83 o
   0   6  10      233.97      249.70     41.81 o
   2   6  10      211.44      235.65     38.77 o
   4   6  10     4701.99     4716.18     83.74 o
   6   6  10     1248.72     1235.60     43.90 o
   8   6  10       26.82      -60.65     60.65 o
  10   6  10      347.18      366.49     63.87 o
  12   6  10      562.34      389.79     82.17 o
  14   6  10      381.95      348.03    110.62 o
  16   6  10      267.95      334.18    116.84 o
  18   6  10        6.56     -191.18    191.18 o
 -27   7  10     1983.84     1862.05    175.46 o
 -25   7  10     1398.20     1245.63    136.32 o
 -23   7  10    10187.37     9556.57    588.71 o
 -21   7  10     1380.57     1475.17    113.79 o
 -19   7  10      777.19      710.67     76.47 o
 -17   7  10     1609.33     1630.99     86.89 o
 -15   7  10    10331.12    10390.47    209.91 o
 -13   7  10     3336.72     3299.58     93.86 o
 -11   7  10        6.18       32.66     58.42 o
  -9   7  10      750.01      900.23     74.13 o
  -7   7  10     3448.72     3621.36     91.93 o
  -5   7  10     1578.77     1546.23     67.91 o
  -3   7  10       52.92       23.84     57.46 o
  -1   7  10      136.85      133.62     57.23 o
   1   7  10     2099.64     2174.67     74.49 o
   3   7  10     1014.88      963.55     51.79 o
   5   7  10      177.63      171.45     53.70 o
   7   7  10       47.76      152.55     44.12 o
   9   7  10      415.45      510.64     65.99 o
  11   7  10     4901.17     4657.58    180.79 o
  13   7  10     2328.98     2179.87    185.38 o
  15   7  10        1.52      -19.24    144.79 o
 -22   8  10       96.01       99.39    132.35 o
 -20   8  10     1760.50     1839.32    154.54 o
 -18   8  10      346.36      479.93     93.63 o
 -16   8  10     1259.30     1001.76     90.83 o
 -14   8  10      930.35     1072.52    105.81 o
 -12   8  10       73.12       62.52     66.27 o
 -10   8  10      722.31      632.64     64.87 o
  -8   8  10     2151.00     2176.28     87.12 o
  -6   8  10     1035.62     1197.12     68.27 o
  -4   8  10      142.25      133.05     60.09 o
  -2   8  10      525.94      502.85     57.99 o
   0   8  10       24.75       65.31     49.65 o
   2   8  10     1048.66      997.27     63.91 o
   4   8  10     3378.45     3171.52    104.69 o
   6   8  10      487.11      232.75     74.60 o
   8   8  10     1026.36      983.06    104.81 o
  10   8  10      426.78      221.11    102.90 o
  12   8  10     1238.97     1109.55    134.70 o
 -19   9  10       16.32       66.04    131.59 o
 -17   9  10      192.61      121.76    112.18 o
 -15   9  10     4283.64     4172.80    158.48 o
 -13   9  10    12765.98    12239.70    311.75 o
 -11   9  10    12656.99    13098.19    322.36 o
  -9   9  10     1882.87     1996.97    105.97 o
  -7   9  10     1258.64     1225.88     96.69 o
  -5   9  10     1596.58     1729.92     89.94 o
  -3   9  10       73.26       32.78     83.51 o
  -1   9  10       15.41       68.66     65.72 o
   1   9  10      393.32      214.51     79.82 o
   3   9  10      720.06      713.01    123.77 o
   5   9  10       16.80       -7.83    122.50 o
   7   9  10     2898.12     2858.46    198.13 o
 -10  10  10     2088.95     1741.54    146.94 o
  -8  10  10      323.10      390.01    107.37 o
  -6  10  10      693.64      554.53    119.89 o
  -4  10  10     4082.81     3598.53    176.72 o
  -2  10  10    15177.39    15282.59    420.02 o
 -33   1  11     5185.46     4414.48    231.36 o
 -31   1  11     2496.32     2205.07    156.50 o
 -29   1  11     1957.91     1746.98    141.67 o
 -27   1  11     3086.53     2799.52    112.00 o
 -25   1  11     1237.01     1086.91     78.19 o
 -23   1  11     1629.96     1635.84     84.68 o
 -21   1  11      455.78      496.55     63.69 o
 -19   1  11    15255.47    15591.19    256.86 o
 -17   1  11    16866.88    17808.92    261.52 o
 -15   1  11     2104.82     2229.89     66.58 o
 -13   1  11      255.56      242.23     55.21 o
 -11   1  11      158.45      203.00     44.05 o
  -9   1  11    15390.25    16753.40    236.02 o
  -7   1  11    41101.08    43891.91    514.39 o
  -5   1  11    10581.42    11104.07    201.24 o
  -3   1  11     1328.78     1248.30     42.78 o
  -1   1  11     1074.90     1014.31    103.36 o
   1   1  11    11710.62    12036.30    353.71 o
   3   1  11     4244.50     4202.43    216.86 o
   5   1  11     1134.35      939.78    106.74 o
   7   1  11     7603.31     7366.94    335.78 o
   9   1  11     4008.74     3634.59    227.66 o
  11   1  11     1497.77     1414.33    132.48 o
  13   1  11     2048.83     1898.95    192.91 o
  15   1  11     3090.28     3265.92    198.67 o
  17   1  11    10089.72    11127.48    531.35 o
  19   1  11      895.55     1035.97    274.48 o
 -32   2  11     2409.89     2372.51    173.12 o
 -30   2  11      518.20      329.01    176.55 o
 -28   2  11     2489.90     2381.58    112.02 o
 -26   2  11       13.82      -13.66     66.33 o
 -24   2  11       14.04      -53.46     58.32 o
 -22   2  11     4099.02     4082.86    110.42 o
 -20   2  11     9199.10     9460.03    178.55 o
 -18   2  11     1628.79     1593.87     65.54 o
 -16   2  11     1348.08     1405.55     86.95 o
 -14   2  11     5141.63     5356.38    111.03 o
 -12   2  11     1810.19     1805.44     55.32 o
 -10   2  11     1295.34     1265.98     49.23 o
  -8   2  11       44.61      156.49     33.61 o
  -6   2  11     1531.64     1456.23     51.94 o
  -4   2  11      133.22      173.84     29.99 o
  -2   2  11     2542.61     2642.85     74.11 o
   0   2  11       16.43       93.12     38.90 o
   2   2  11      814.02      618.09    103.91 o
   4   2  11      425.53      293.72    119.81 o
   6   2  11      215.12      249.66    162.83 o
   8   2  11      504.70      439.41    119.88 o
  10   2  11     1977.67     1841.15    175.61 o
  12   2  11      242.57      335.98    156.79 o
  14   2  11     1571.08     1289.79    190.70 o
  16   2  11     1179.01      988.58    177.80 o
  18   2  11     5913.79     4751.89    482.45 o
  20   2  11     1575.64     1687.91    235.68 o
 -31   3  11     2135.71     2036.39    162.30 o
 -29   3  11     7729.39     7872.68    293.15 o
 -27   3  11        6.19      -35.32    101.98 o
 -25   3  11     7026.20     6594.62    163.78 o
 -23   3  11     2207.42     2108.36     87.75 o
 -21   3  11     1072.62     1087.15     64.96 o
 -19   3  11      290.69      268.94     53.83 o
 -17   3  11    10508.91    10881.90    168.53 o
 -15   3  11    11298.98    12148.58    175.43 o
 -13   3  11       16.36        3.48     38.84 o
 -11   3  11        0.83       -5.73     37.67 o
  -9   3  11     7307.09     7553.15    114.71 o
  -7   3  11        1.52       20.40     33.75 o
  -5   3  11     7621.63     7953.83    158.51 o
  -3   3  11     2651.88     2733.84     81.26 o
  -1   3  11      802.27      850.64     51.44 o
   1   3  11     1937.59     1873.23     57.68 o
   3   3  11      377.96      411.22     41.43 o
   5   3  11     1167.88     1154.57     40.02 o
   7   3  11     1392.45     1587.37    146.56 o
   9   3  11    10011.66    10662.96    756.06 o
  11   3  11     2188.71     1895.25    207.05 o
  13   3  11        8.35      196.09    246.62 o
  15   3  11      762.29      722.59    170.87 o
  17   3  11     5172.14     4758.39    344.23 o
  19   3  11     2421.58     2706.52    255.62 o
 -30   4  11      136.59       22.79    174.55 o
 -28   4  11    13251.45    13569.16    444.44 o
 -26   4  11    10202.57    10054.27    280.29 o
 -24   4  11     1463.26     1348.48     92.15 o
 -22   4  11     1089.60     1068.07     77.04 o
 -20   4  11     4719.34     4834.57     97.18 o
 -18   4  11     8557.90     8200.30    194.48 o
 -16   4  11      261.58      266.14     49.63 o
 -14   4  11       26.98       34.36     41.91 o
 -12   4  11      147.96      152.58     41.67 o
 -10   4  11      647.01      738.07     45.25 o
  -8   4  11    10574.31    11051.44    193.42 o
  -6   4  11     7129.12     7648.37    114.70 o
  -4   4  11     1733.35     1924.34     48.07 o
  -2   4  11     2499.50     2576.51     61.40 o
   0   4  11      806.41      713.65     55.40 o
   2   4  11     4833.50     4732.51    112.42 o
   4   4  11      995.11     1079.65     96.61 o
   6   4  11    17010.50    18366.35    381.28 o
   8   4  11     5820.70     5718.74    124.47 o
  10   4  11      251.50      415.93     50.26 o
  12   4  11     1624.29     1492.23    242.52 o
  14   4  11        7.43      -77.92    160.04 o
  16   4  11     3148.01     2943.75    250.82 o
  18   4  11      634.63      425.24    192.08 o
 -29   5  11     9496.54     9298.59    345.51 o
 -27   5  11     1218.07     1339.45    147.95 o
 -25   5  11      329.97      370.11     96.62 o
 -23   5  11       79.59      -50.23     70.98 o
 -21   5  11       96.35      147.69     67.19 o
 -19   5  11       55.50       39.91     52.94 o
 -17   5  11     1373.17     1477.01     76.96 o
 -15   5  11      214.15      181.97     52.51 o
 -13   5  11      787.36      841.54     55.91 o
 -11   5  11     2285.31     2246.55     70.73 o
  -9   5  11     1522.80     1497.60     58.50 o
  -7   5  11       30.90       32.84     42.93 o
  -5   5  11      531.68      620.32     54.29 o
  -3   5  11     5926.98     6123.36    104.42 o
  -1   5  11        4.99      -22.06     37.68 o
   1   5  11     1476.75     1651.78     78.11 o
   3   5  11     4895.59     4893.23    194.76 o
   5   5  11     2211.14     2087.45     89.35 o
   7   5  11      583.35      645.26     66.57 o
   9   5  11     3897.00     3936.91    158.20 o
  11   5  11      302.32      336.49    104.12 o
  13   5  11      745.45      335.70    173.31 o
  15   5  11        2.40       65.76    188.69 o
 -26   6  11      125.77      199.40    112.04 o
 -24   6  11       31.47       35.93    121.33 o
 -22   6  11     3145.36     3027.24    137.10 o
 -20   6  11     7058.59     7015.86    196.40 o
 -18   6  11      576.29      405.41     62.81 o
 -16   6  11      397.30      311.37     60.06 o
 -14   6  11     4536.90     4358.59    108.38 o
 -12   6  11     1663.90     1540.96     71.48 o
 -10   6  11      186.68      167.11     51.03 o
  -8   6  11      168.12      103.51     48.56 o
  -6   6  11      736.68      728.49     52.64 o
  -4   6  11      555.08      542.35     53.61 o
  -2   6  11     1020.03      941.20     53.57 o
   0   6  11     1954.02     2048.01     71.30 o
   2   6  11      122.67      106.51     42.65 o
   4   6  11      231.91      314.54     69.43 o
   6   6  11     1378.81     1317.04    130.08 o
   8   6  11     3059.63     2923.80    138.39 o
  10   6  11       63.96      107.39    165.67 o
  12   6  11        0.67      272.10    247.49 o
  14   6  11       64.39      249.90    217.07 o
 -23   7  11     6886.85     7089.12    275.55 o
 -21   7  11      389.21      289.71    103.55 o
 -19   7  11     1024.67     1131.44    100.79 o
 -17   7  11      166.89       64.10     75.14 o
 -15   7  11     2941.05     2667.18     96.88 o
 -13   7  11     4156.36     4219.00    117.84 o
 -11   7  11     3911.53     3958.21    112.57 o
  -9   7  11      451.76      300.81     56.97 o
  -7   7  11     1092.57     1078.53     65.02 o
  -5   7  11     2764.43     2667.11     83.91 o
  -3   7  11     4257.20     4220.46    105.23 o
  -1   7  11     6634.64     6595.34    150.91 o
   1   7  11     4351.18     4248.13    182.34 o
   3   7  11      364.92      143.59     93.01 o
   5   7  11      851.03      830.43     93.32 o
   7   7  11      891.36      861.64     97.96 o
   9   7  11     1415.96     1934.96    306.66 o
  11   7  11      765.81      472.08    259.58 o
 -18   8  11      747.14      530.26    100.61 o
 -16   8  11      455.12      404.93    113.45 o
 -14   8  11       38.07      100.63     95.68 o
 -12   8  11      260.92      207.72     80.48 o
 -10   8  11      442.15      400.39     72.54 o
  -8   8  11       90.83      209.00     67.26 o
  -6   8  11        0.91        4.66     64.59 o
  -4   8  11       85.17       99.46     67.82 o
  -2   8  11      837.20      869.79     79.00 o
   0   8  11      112.32      142.09    102.50 o
   2   8  11      145.02      164.06    141.32 o
   4   8  11      234.86     -157.36    162.51 o
   6   8  11       82.33       44.21    123.27 o
 -11   9  11    15860.09    16102.89    484.32 o
  -9   9  11     6981.88     6507.46    319.37 o
  -7   9  11     2288.01     1991.46    132.35 o
  -5   9  11     2669.24     2378.50    121.51 o
  -3   9  11     4002.01     3439.87    198.37 o
  -1   9  11     5027.24     4502.49    337.23 o
 -30   0  12       29.48       88.54    146.90 o
 -28   0  12     8977.20     8664.40    449.96 o
 -26   0  12     3285.36     2918.13    164.73 o
 -24   0  12     4954.18     4674.06    201.53 o
 -22   0  12    17749.43    17775.07    529.77 o
 -20   0  12     1143.06     1028.01    111.84 o
 -18   0  12     1972.33     1875.20    118.76 o
 -16   0  12       54.50      116.54     79.22 o
 -14   0  12     5576.00     6092.77    154.82 o
 -12   0  12       65.90      144.74     57.65 o
 -10   0  12      187.52      200.79     57.71 o
  -8   0  12     2062.07     2038.59     72.25 o
  -6   0  12      847.73      820.34     54.29 o
  -4   0  12     1573.92     1704.75    218.98 o
  -2   0  12       13.06     -150.74    150.74 o
   0   0  12      820.65      527.80    165.85 o
   2   0  12     2931.62     2849.37    194.38 o
   4   0  12      173.09       90.38    114.08 o
   6   0  12     1060.37     1079.59    177.73 o
   8   0  12      713.64      418.52    216.82 o
  10   0  12      711.60      647.83    172.98 o
  12   0  12     1319.92     1147.59    251.80 o
  14   0  12      138.42     -121.86    339.05 o
  16   0  12     1356.67     1003.90    203.03 o
 -29   1  12     7519.59     6497.43    269.30 o
 -27   1  12      272.62      282.22     81.71 o
 -25   1  12     6270.92     5627.12    159.46 o
 -23   1  12       54.04       37.06     60.13 o
 -21   1  12     2992.47     2831.94    108.31 o
 -19   1  12      256.54      230.27     53.33 o
 -17   1  12     4072.91     4051.18     94.68 o
 -15   1  12       70.63       38.81     48.68 o
 -13   1  12     8302.77     8967.84    142.69 o
 -11   1  12     4395.43     4554.23    100.74 o
  -9   1  12      745.61      760.09     41.04 o
  -7   1  12      988.50     1132.49     37.61 o
  -5   1  12    11175.14    11613.58    136.99 o
  -3   1  12     7282.71     7714.44    166.26 o
  -1   1  12       77.53      158.76    104.00 o
   1   1  12       37.48      -10.46     93.28 o
   3   1  12     2220.39     2089.70    170.28 o
   5   1  12     4065.71     4014.69    214.01 o
   7   1  12       38.66       -6.23    112.76 o
   9   1  12     3005.83     2759.19    187.05 o
  11   1  12      705.31      473.03    150.58 o
  13   1  12     1209.93     1289.10    164.65 o
  15   1  12     2288.01     2249.88    193.56 o
  17   1  12      414.21      396.87    185.23 o
 -30   2  12       83.75      103.34    118.02 o
 -28   2  12     4276.48     3857.24    194.87 o
 -26   2  12     1585.87     1401.47    105.14 o
 -24   2  12       81.15      164.30     63.68 o
 -22   2  12     1071.70      969.69     68.90 o
 -20   2  12     1543.72     1369.62     72.57 o
 -18   2  12     2368.47     2454.56     84.67 o
 -16   2  12     6889.96     7055.63    132.80 o
 -14   2  12    10625.19    11341.02    181.46 o
 -12   2  12     1261.40     1146.69     53.55 o
 -10   2  12       98.70      136.43     37.60 o
  -8   2  12      487.82      591.79     37.90 o
  -6   2  12    21287.86    22985.33    260.00 o
  -4   2  12     1141.93     1142.01     52.08 o
  -2   2  12     9589.58    10266.88    166.17 o
   0   2  12    10165.86    10387.46   1139.60 o
   2   2  12      295.05      167.56    130.10 o
   4   2  12     1157.82     1458.75    188.99 o
   6   2  12      687.47      695.85    126.65 o
   8   2  12     1051.70     1160.84    144.43 o
  10   2  12      441.70      493.59    133.93 o
  12   2  12     1777.07     1496.37    173.77 o
  14   2  12     5819.51     5726.91    361.83 o
  16   2  12     3414.43     3231.24    287.10 o
 -29   3  12      931.40      969.10    143.75 o
 -27   3  12      540.57      526.33    115.50 o
 -25   3  12       26.33      201.19     83.11 o
 -23   3  12     1057.87      957.46     72.88 o
 -21   3  12     3208.49     2978.96    105.10 o
 -19   3  12     6864.15     6555.21    135.68 o
 -17   3  12     4551.26     4343.44    118.31 o
 -15   3  12      668.33      728.84     48.16 o
 -13   3  12      441.67      406.29     45.26 o
 -11   3  12     3565.57     3543.45     74.90 o
  -9   3  12     1591.15     1621.38     53.51 o
  -7   3  12     1317.49     1265.93     44.30 o
  -5   3  12       12.30       -6.78     30.92 o
  -3   3  12     2329.03     2314.95     99.09 o
  -1   3  12       36.10       23.01     40.56 o
   1   3  12     9796.20    10077.01    263.49 o
   3   3  12     4891.05     5095.69    373.17 o
   5   3  12        2.32      -99.03     99.03 o
   7   3  12        7.22      -20.31    170.31 o
   9   3  12     1281.19     1234.40    309.68 o
  11   3  12    14110.49    14768.05    657.15 o
  13   3  12     7285.56     7542.24    422.24 o
  15   3  12      845.44      842.66    193.89 o
 -26   4  12     7758.36     7736.20    287.83 o
 -24   4  12     5311.03     5122.58    177.07 o
 -22   4  12     1468.22     1355.13     89.35 o
 -20   4  12     2797.00     2633.70     98.76 o
 -18   4  12     9221.60     9087.27    173.96 o
 -16   4  12     5991.77     5929.11    124.50 o
 -14   4  12      821.01      829.78     57.55 o
 -12   4  12     3679.95     3812.31     84.13 o
 -10   4  12     6418.37     6789.60    113.95 o
  -8   4  12     7885.50     7902.04    123.32 o
  -6   4  12     3223.63     3299.10     66.62 o
  -4   4  12      743.71      787.04     32.65 o
  -2   4  12     4854.52     4837.84    122.68 o
   0   4  12    16755.69    17396.50    299.78 o
   2   4  12     2420.48     2300.30     76.30 o
   4   4  12       84.19      151.15     54.38 o
   6   4  12      882.10      772.47     84.31 o
   8   4  12    12925.54    13193.12   1082.80 o
  10   4  12     8964.04     8901.78    449.22 o
  12   4  12      169.17      547.70    178.55 o
  14   4  12      176.52      -11.18    280.31 o
 -25   5  12     3099.41     3043.19    175.86 o
 -23   5  12     3898.26     3655.56    151.46 o
 -21   5  12        7.22      -32.35     75.82 o
 -19   5  12     5808.94     5518.15    153.07 o
 -17   5  12       11.40       -9.62     53.42 o
 -15   5  12     3958.28     3802.35    115.81 o
 -13   5  12     6236.05     6287.17    126.16 o
 -11   5  12        9.57        0.44     49.25 o
  -9   5  12     1365.09     1282.95     57.48 o
  -7   5  12     2368.89     2483.12    102.74 o
  -5   5  12     4290.09     4463.99    107.31 o
  -3   5  12       99.08      117.27     31.64 o
  -1   5  12       37.07       54.72     55.38 o
   1   5  12        7.87      106.54    100.53 o
   3   5  12     7018.66     7053.51    267.68 o
   5   5  12      118.82       15.47    129.11 o
   7   5  12     1230.81      801.63    259.15 o
   9   5  12     2140.04     2193.54    226.31 o
  11   5  12     5355.14     5110.35    329.33 o
 -22   6  12     6440.59     5932.40    195.08 o
 -20   6  12     2972.29     2608.99    124.97 o
 -18   6  12      629.60      645.93     84.74 o
 -16   6  12     4340.88     4363.99    127.44 o
 -14   6  12        3.62      136.91     58.42 o
 -12   6  12     4648.96     4323.55    155.08 o
 -10   6  12     1321.02     1148.88     65.03 o
  -8   6  12       13.02        9.75     51.85 o
  -6   6  12      511.75      543.64     54.64 o
  -4   6  12     3050.53     3118.90    104.53 o
  -2   6  12     2983.40     2666.28    117.28 o
   0   6  12       64.10      152.77    108.16 o
   2   6  12      969.58      740.29    105.42 o
   4   6  12     1516.52     1478.35    219.63 o
   6   6  12     2449.87     2491.88    236.34 o
   8   6  12        3.67      410.75    277.29 o
 -19   7  12     3771.18     3413.95    224.22 o
 -17   7  12     2346.49     2180.78    131.24 o
 -15   7  12      210.80      277.45     82.68 o
 -13   7  12      189.42       90.03     80.90 o
 -11   7  12     3551.21     3401.31    111.53 o
  -9   7  12      822.63      712.73     78.76 o
  -7   7  12     1237.43     1153.36    146.24 o
  -5   7  12      983.96      959.10     84.48 o
  -3   7  12     2768.01     2311.38    135.19 o
  -1   7  12     2789.87     2730.59    137.64 o
   1   7  12      682.37      539.45    118.18 o
   3   7  12       15.26      129.14    156.78 o
   5   7  12     5885.58     6337.01    513.97 o
 -12   8  12      715.35      524.26    109.83 o
 -10   8  12      234.46      106.81     97.65 o
  -8   8  12      964.58      816.71    120.95 o
  -6   8  12     1284.32     1358.46    152.33 o
  -4   8  12     1462.24     1341.51    124.95 o
  -2   8  12       87.65      -52.03    130.38 o
 -27   1  13     1653.02     1510.57    141.59 o
 -25   1  13     2148.91     1818.07     95.22 o
 -23   1  13     1171.07     1029.85     77.68 o
 -21   1  13       19.44      -24.45     60.86 o
 -19   1  13      962.25      960.47     90.08 o
 -17   1  13     3328.09     3417.04     96.19 o
 -15   1  13      195.23      148.88     49.90 o
 -13   1  13     1826.16     1674.90     61.69 o
 -11   1  13       21.06      -34.57     38.50 o
  -9   1  13      248.18      270.66     36.06 o
  -7   1  13     1206.95     1305.35     46.34 o
  -5   1  13     2920.71     3044.66     72.38 o
  -3   1  13     1400.36     1283.93    122.35 o
  -1   1  13      334.81      395.51    104.69 o
   1   1  13      376.13      420.13    137.55 o
   3   1  13      161.39      204.34    138.84 o
   5   1  13      542.07      385.09    172.19 o
   7   1  13     4830.35     4783.06    247.24 o
   9   1  13     1474.37     1437.87    199.92 o
  11   1  13       11.22      174.11    179.69 o
 -26   2  13      169.28      113.93    107.54 o
 -24   2  13     3718.95     3449.06    160.15 o
 -22   2  13     4763.25     4428.95    133.40 o
 -20   2  13     5080.97     4794.57    146.45 o
 -18   2  13      420.30      578.86     62.52 o
 -16   2  13      873.58      868.28     61.07 o
 -14   2  13     3414.98     3351.14    101.58 o
 -12   2  13     9804.34    10048.46    165.46 o
 -10   2  13     2275.02     2232.89     57.48 o
  -8   2  13       15.10        8.24     31.57 o
  -6   2  13      511.76      523.68     55.20 o
  -4   2  13    14463.36    16004.19    249.61 o
  -2   2  13     5127.60     5206.31    214.51 o
   0   2  13      607.03      444.48    149.23 o
   2   2  13      713.72      519.03    155.08 o
   4   2  13     4001.89     3483.13    202.70 o
   6   2  13     4381.30     4253.43    218.18 o
   8   2  13      317.22      244.76    200.17 o
  10   2  13      925.11      734.48    258.93 o
  12   2  13     3729.64     3539.95    418.52 o
 -25   3  13     6580.79     5925.87    316.29 o
 -23   3  13     2041.89     1886.20     98.03 o
 -21   3  13       72.21      141.59     73.57 o
 -19   3  13     3239.09     2817.12     94.54 o
 -17   3  13     2278.71     2198.12     87.91 o
 -15   3  13       23.23       44.34     80.03 o
 -13   3  13      135.89      167.62     44.32 o
 -11   3  13        7.36      -22.87     44.13 o
  -9   3  13      418.23      365.04     41.31 o
  -7   3  13       10.98       42.04     36.82 o
  -5   3  13     1124.11     1111.99     59.26 o
  -3   3  13     1253.27     1216.24     75.75 o
  -1   3  13      608.51      566.52    122.81 o
   1   3  13      535.59      505.49    197.23 o
   3   3  13     2916.59     3026.82    195.97 o
   5   3  13     8210.66     7986.48    580.06 o
   7   3  13     4588.91     4949.11    331.35 o
   9   3  13      559.74      306.88    182.91 o
 -24   4  13     8622.44     7541.44    276.50 o
 -22   4  13     3026.83     2705.38    119.80 o
 -20   4  13       48.43      -83.98     83.98 o
 -18   4  13     1308.46     1123.76     72.52 o
 -16   4  13     1554.13     1288.97     72.79 o
 -14   4  13     3022.62     2978.44     91.81 o
 -12   4  13       17.92      124.02     50.51 o
 -10   4  13       18.95      -20.46     48.37 o
  -8   4  13      704.04      688.60     53.56 o
  -6   4  13     3938.56     4105.97    133.43 o
  -4   4  13      223.84      238.80     85.78 o
  -2   4  13      382.54      360.04    116.08 o
   0   4  13       94.86       68.82    123.03 o
   2   4  13     1075.55      845.47    172.20 o
   4   4  13      827.30     1194.33    220.49 o
   6   4  13     2724.71     2533.34    241.12 o
   8   4  13     7160.79     7262.50    421.38 o
 -21   5  13     1412.47     1376.49    117.33 o
 -19   5  13     2365.22     2019.04    123.24 o
 -17   5  13      504.58      293.50     79.69 o
 -15   5  13      452.56      411.89     76.45 o
 -13   5  13     1283.54     1137.51     73.68 o
 -11   5  13     4432.16     4381.38    124.27 o
  -9   5  13     2023.71     1951.02     99.39 o
  -7   5  13     1894.73     1745.93    184.09 o
  -5   5  13     1037.18      826.23     86.65 o
  -3   5  13       32.54        6.59    144.13 o
  -1   5  13       14.01       -6.04    127.59 o
   1   5  13      143.25      364.51    206.02 o
   3   5  13     1175.54     1020.34    233.23 o
   5   5  13      240.87      226.16    195.66 o
 -16   6  13     5210.85     4590.05    160.19 o
 -14   6  13     9514.73     9076.87    371.77 o
 -12   6  13     7572.92     7219.07    295.81 o
 -10   6  13      617.88      554.19    116.35 o
  -8   6  13        9.60      -38.02    117.76 o
  -6   6  13     3356.16     2789.71    159.84 o
  -4   6  13     6909.48     6344.89    394.81 o
  -2   6  13     1183.61      633.43    171.34 o
   0   6  13        2.98      -14.08    152.21 o
   2   6  13      756.15      675.89    239.71 o
 -22   0  14     2044.72     1851.99    135.28 o
 -20   0  14     1855.21     1468.04    131.29 o
 -18   0  14     8784.15     8519.29    283.81 o
 -16   0  14      885.18      897.93    107.88 o
 -14   0  14      341.10      310.45    103.19 o
 -12   0  14     3013.84     2773.00    172.76 o
 -10   0  14     5476.17     5493.98    254.29 o
  -8   0  14       95.84      374.47    204.29 o
  -6   0  14       70.19     -204.29    204.29 o
  -4   0  14     4007.58     5073.23    427.16 o
  -2   0  14    26347.32    28514.37   1589.87 o
   0   0  14     7672.07     7671.18    600.36 o
   4   0  14      749.98      515.70    303.63 o
   6   0  14    30526.85    32658.99   1827.85 o
 -21   1  14     3352.88     2797.76    124.01 o
 -19   1  14      757.44      789.21    127.11 o
 -17   1  14      292.04      252.65     68.33 o
 -15   1  14      136.60      137.63     59.21 o
 -13   1  14     3463.02     3416.35    151.34 o
 -11   1  14     2783.99     2644.93    134.55 o
  -9   1  14       74.69      -65.46    130.33 o
  -7   1  14      349.28      262.62    168.42 o
  -5   1  14    11074.42    11846.74    549.58 o
  -3   1  14    13596.14    14574.28    626.09 o
  -1   1  14      248.58      310.26    182.57 o
   1   1  14      709.18      770.86    164.39 o
   3   1  14     3503.94     3313.81    430.83 o
   5   1  14    15038.76    14590.16    691.50 o
 -20   2  14      127.24       47.38     81.57 o
 -18   2  14      584.15      491.67     80.17 o
 -16   2  14     5504.72     5508.44    161.74 o
 -14   2  14     2746.17     2632.91    127.55 o
 -12   2  14      136.55      149.09     88.10 o
 -10   2  14      778.90      663.50    255.91 o
  -8   2  14     1604.99     1774.36    137.84 o
  -6   2  14    13086.77    14108.06    489.51 o
  -4   2  14     7170.08     7474.06    297.55 o
  -2   2  14      707.72      498.82    127.60 o
   0   2  14     1061.23      788.21    178.47 o
   2   2  14      199.49       17.50    131.34 o
   4   2  14       49.87      -26.38    137.25 o
 -19   3  14     5207.44     5079.88    221.76 o
 -17   3  14     6909.29     6747.76    207.63 o
 -15   3  14     1381.62     1225.63    104.40 o
 -13   3  14      248.06       85.93    107.80 o
 -11   3  14        3.88      153.82     90.92 o
  -9   3  14      224.64      261.92     82.82 o
  -7   3  14      429.17      658.56    157.86 o
  -5   3  14     1006.58      946.54    213.63 o
  -3   3  14     2973.25     2970.30    235.56 o
  -1   3  14     1512.46     1461.71    152.76 o
   1   3  14       60.67     -136.79    152.60 o
   3   3  14       88.13      146.18    174.32 o
 -16   4  14     3737.25     3556.59    255.48 o
 -14   4  14     2049.30     1860.42    143.21 o
 -12   4  14      331.54      373.68    106.78 o
 -10   4  14        1.81     -174.49    250.51 o
  -8   4  14     5359.26     4729.88    279.03 o
  -6   4  14     1622.58     1566.80    155.41 o
  -4   4  14        0.55      122.05    130.07 o
  -2   4  14      684.20      397.39    163.44 o
   0   4  14        5.21       75.30    166.86 o
  -7   5  14      133.75       15.12    179.24 o
  -5   5  14     2185.19     1378.66    258.71 o
 -13   1  15      146.87      239.82    153.29 o
 -11   1  15        9.28      -53.18    137.37 o
  -9   1  15     3222.51     2955.87    252.18 o
  -7   1  15     2899.36     2990.13    257.78 o
  -5   1  15     1202.55     1170.83    206.13 o
 
